# Supplementary material for: Global database of matched Plasmodium falciparum and P. vivax incidence and prevalence records from 1985–2013
Source: Sci Data. 2015 Aug 18;2:150012. doi: 10.1038/sdata.2015.12 (PMC4540003; doi:10.1038/sdata.2015.12)
Supplement: Supplementary information [file sdata201512-isa1.zip]

Archive with 3 entries (3 files):
- i_Investigation.txt
- s_study_Battle.txt
- a_assay_Battle.txt
