# Supplementary material for: Global database of matched Plasmodium falciparum and P. vivax incidence and prevalence records from 1985–2013
Source: Sci Data. 2015 Aug 18;2:150012. doi: 10.1038/sdata.2015.12 (PMC4540003; doi:10.1038/sdata.2015.12)
Supplement: Supplementary information [file sdata201512-isa1.zip › s_study_Battle.txt]

Source Name	Characteristics[organism]	Term Source REF	Term Accession Number	Characteristics[environment type]	Term Source REF	Term Accession Number	Protocol REF	Comment[REF_ACD]	Comment[PMID]	Comment[ENL_ID]	Sample Name
PubMed search	Plasmodium falciparum	NCBITAXON	NCBITaxon:5833	anthropogenic habitat	ENVO	ENVO:00002031	Data collection	Ernst, K.C., Adoka, S.O., Kowuor, D.O., Wilson, M.L. & John, C.C. Malaria hotspot areas in a highland Kenya site are consistent in epidemic and non-epidemic years and are associated with ecological factors. Malar J 5, 78 (2006).	16970824	4706	4706_Pf
PubMed search	Plasmodium falciparum	NCBITAXON	NCBITaxon:5833	anthropogenic habitat	ENVO	ENVO:00002031	Data collection	Macintyre, K. et al. A new tool for malaria prevention?: Results of a trial of permethrin-impregnated bedsheets (shukas) in an area of unstable transmission. Int J Epidemiol 32, 157-60 (2003).	12690029	6626	6626_Pf
PubMed search	Plasmodium falciparum	NCBITAXON	NCBITaxon:5833	anthropogenic habitat	ENVO	ENVO:00002031	Data collection	Mwangi, T.W., Ross, A., Snow, R.W. & Marsh, K. Case definitions of clinical malaria under different transmission conditions in Kilifi District, Kenya. J Infect Dis 191, 1932-9 (2005). And Mwangi, T.W., Mohammed, M., Dayo, H., Snow, R.W. & Marsh, K. Clinical algorithms for malaria diagnosis lack utility among people of different age groups. Trop Med Int Health 10, 530-6 (2005). for EIR data	15871128	5511	5511_Pf
PubMed search	Plasmodium falciparum	NCBITAXON	NCBITaxon:5833	anthropogenic habitat	ENVO	ENVO:00002031	Data collection	Boisier, P., Jambou, R., Raharimalala, L. & Roux, J. Relationship between parasite density and fever risk in a community exposed to a low level of malaria transmission in Madagascar highlands. Am J Trop Med Hyg 67, 137-40 (2002).	12389936	6859	6859_Pf
PubMed search	Plasmodium falciparum	NCBITAXON	NCBITaxon:5833	anthropogenic habitat	ENVO	ENVO:00002031	Data collection	Dicko, A. et al. Year-to-year variation in the age-specific incidence of clinical malaria in two potential vaccine testing sites in Mali with different levels of malaria transmission intensity. Am J Trop Med Hyg 77, 1028-33 (2007).	18165516	3910	3910_Pf
PubMed search	Plasmodium falciparum	NCBITAXON	NCBITaxon:5833	anthropogenic habitat	ENVO	ENVO:00002031	Data collection	Dolo, A. et al. Difference in susceptibility to malaria between two sympatric ethnic groups in Mali. Am J Trop Med Hyg 72, 243-8 (2005).	15772314	5603	5603_Pf
PubMed search	Plasmodium falciparum	NCBITAXON	NCBITaxon:5833	anthropogenic habitat	ENVO	ENVO:00002031	Data collection	Coulibaly, D. et al. Impact of preseason treatment on incidence of falciparum malaria and parasite density at a site for testing malaria vaccines in Bandiagara, Mali. Am J Trop Med Hyg 67, 604-10 (2002).	12518850	6765	6765_Pf
PubMed search	Plasmodium falciparum	NCBITAXON	NCBITaxon:5833	anthropogenic habitat	ENVO	ENVO:00002031	Data collection	Diallo, S. et al. [Malaria in the central health district of Dakar (Senegal). Entomological, parasitological and clinical data]. Sante 10, 221-9 (2000).	11022155	7705	7705_Pf
PubMed search	Plasmodium falciparum	NCBITAXON	NCBITaxon:5833	anthropogenic habitat	ENVO	ENVO:00002031	Data collection	Ba, F. in FacultÃÂÃÂÃÂÃÂ des Sciences Techniques (UniverisitÃÂÃÂÃÂÃÂ Cheikh Anta Diop de Dakar, Dakar, 2000).		11287	11287_Pf
PubMed search	Plasmodium falciparum	NCBITAXON	NCBITaxon:5833	anthropogenic habitat	ENVO	ENVO:00002031	Data collection	Molez, J.F., Diop, A., Gaye, O., Lemasson, J.J. & Fontenille, D. [Malaria morbidity in Barkedji, village of Ferlo, in Senegal Sahelian area]. Bull Soc Pathol Exot 99, 187-90 (2006).	16983823	4702	4702_Pf
PubMed search	Plasmodium falciparum	NCBITAXON	NCBITaxon:5833	anthropogenic habitat	ENVO	ENVO:00002031	Data collection	Mnzava, A.E. et al. Malaria control--two years' use of insecticide-treated bednets compared with insecticide house spraying in KwaZulu-Natal. S Afr Med J 91, 978-83 (2001).	11847921	7138	7138_Pf
PubMed search	Plasmodium falciparum	NCBITAXON	NCBITaxon:5833	anthropogenic habitat	ENVO	ENVO:00002031	Data collection	Giha, H.A. et al. The epidemiology of febrile malaria episodes in an area of unstable and seasonal transmission. Trans R Soc Trop Med Hyg 94, 645-51 (2000).	11198648	7597	7597_Pf
PubMed search	Plasmodium falciparum	NCBITAXON	NCBITaxon:5833	anthropogenic habitat	ENVO	ENVO:00002031	Data collection	Salcedo, J.M., Camargo, E.P., Krieger, H., Silva, L.H. & Camargo, L.M. Malaria control in an agro-industrial settlement of Rondonia (Western Amazon region, Brazil). Mem Inst Oswaldo Cruz 95, 139-45 (2000).	10733729	7936	7936_Pf
PubMed search	Plasmodium falciparum	NCBITAXON	NCBITaxon:5833	anthropogenic habitat	ENVO	ENVO:00002031	Data collection	Camargo, L.M., Ferreira, M.U., Krieger, H., De Camargo, E.P. & Da Silva, L.P. Unstable hypoendemic malaria in Rondonia (western Amazon region, Brazil): epidemic outbreaks and work-associated incidence in an agro-industrial rural settlement. Am J Trop Med Hyg 51, 16-25 (1994).	8059911	9514	9514_Pf
PubMed search	Plasmodium falciparum	NCBITAXON	NCBITaxon:5833	anthropogenic habitat	ENVO	ENVO:00002031	Data collection	Cardoso, M.A., Ferreira, M.U., Camargo, L.M. & Szarfarc, S.C. Anaemia, iron deficiency and malaria in a rural community in Brazilian Amazon. Eur J Clin Nutr 48, 326-32 (1994).	8055848	9553	9553_Pf
PubMed search	Plasmodium falciparum	NCBITAXON	NCBITaxon:5833	anthropogenic habitat	ENVO	ENVO:00002031	Data collection	da Silva-Nunes, M. & Ferreira, M.U. Clinical spectrum of uncomplicated malaria in semi-immune Amazonians: beyond the "symptomatic" vs "asymptomatic" dichotomy. Mem Inst Oswaldo Cruz 102, 341-7 (2007).	17568940	4219	4219_Pf
PubMed search	Plasmodium falciparum	NCBITAXON	NCBITaxon:5833	anthropogenic habitat	ENVO	ENVO:00002031	Data collection	Alves, F.P. et al. High prevalence of asymptomatic Plasmodium vivax and Plasmodium falciparum infections in native Amazonian populations. Am J Trop Med Hyg 66, 641-8 (2002).	12224567	6912	6912_Pf
PubMed search	Plasmodium falciparum	NCBITAXON	NCBITaxon:5833	anthropogenic habitat	ENVO	ENVO:00002031	Data collection	Duarte, E.C., Gyorkos, T.W., Pang, L. & Abrahamowicz, M. Epidemiology of malaria in a hypoendemic Brazilian Amazon migrant population: a cohort study. Am J Trop Med Hyg 70, 229-37 (2004).	12224567	6127	6127_Pf
PubMed search	Plasmodium falciparum	NCBITAXON	NCBITaxon:5833	anthropogenic habitat	ENVO	ENVO:00002031	Data collection	Tada, M.S. et al. Urban malaria in the Brazilian Western Amazon Region I: high prevalence of asymptomatic carriers in an urban riverside district is associated with a high level of clinical malaria. Mem Inst Oswaldo Cruz 102, 263-9 (2007).	17568930	4222	4222_Pf
PubMed search	Plasmodium falciparum	NCBITAXON	NCBITaxon:5833	anthropogenic habitat	ENVO	ENVO:00002031	Data collection	Richards, F.O., Jr. et al. Permethrin-impregnated bed nets for malaria control in northern Guatemala: epidemiologic impact and community acceptance. Am J Trop Med Hyg 49, 410-8 (1993).	8214270	9717	9717_Pf
PubMed search	Plasmodium falciparum	NCBITAXON	NCBITaxon:5833	anthropogenic habitat	ENVO	ENVO:00002031	Data collection	Guthmann, J.P., Llanos-Cuentas, A., Palacios, A. & Hall, A.J. Environmental factors as determinants of malaria risk. A descriptive study on the northern coast of Peru. Trop Med Int Health 7, 518-25 (2002).	12031074	7037	7037_Pf
PubMed search	Plasmodium falciparum	NCBITAXON	NCBITaxon:5833	anthropogenic habitat	ENVO	ENVO:00002031	Data collection	Roper, M.H. et al. The epidemiology of malaria in an epidemic area of the Peruvian Amazon. Am J Trop Med Hyg 62, 247-56 (2000).	10813480	7862	7862_Pf
PubMed search	Plasmodium falciparum	NCBITAXON	NCBITaxon:5833	anthropogenic habitat	ENVO	ENVO:00002031	Data collection	Noya, O. et al. A population-based clinical trial with the SPf66 synthetic Plasmodium falciparum malaria vaccine in Venezuela. J Infect Dis 170, 396-402 (1994).	8035026	9501	9501_Pf
PubMed search	Plasmodium falciparum	NCBITAXON	NCBITaxon:5833	anthropogenic habitat	ENVO	ENVO:00002031	Data collection	Magris, M. et al. Community-randomized trial of lambdacyhalothrin-treated hammock nets for malaria control in Yanomami communities in the Amazon region of Venezuela. Trop Med Int Health 12, 392-403 (2007).	17313511	4429	4429_Pf
PubMed search	Plasmodium falciparum	NCBITAXON	NCBITaxon:5833	anthropogenic habitat	ENVO	ENVO:00002031	Data collection	Laserson, K.F., Wypij, D., Petralanda, I., Spielman, A. & Maguire, J.H. Differential perpetuation of malaria species among Amazonian Yanomami Amerindians. Am J Trop Med Hyg 60, 767-73 (1999).	10344650	8199	8199_Pf
PubMed search	Plasmodium falciparum	NCBITAXON	NCBITaxon:5833	anthropogenic habitat	ENVO	ENVO:00002031	Data collection	Neng, W. et al. Field evaluation of bednets impregnated with deltamethrin for malaria control. Southeast Asian J Trop Med Public Health 24, 664-71 (1993).	7939937	9681	9681_Pf
PubMed search	Plasmodium falciparum	NCBITAXON	NCBITaxon:5833	anthropogenic habitat	ENVO	ENVO:00002031	Data collection	Sreehari, U. et al. Impact of Olyset nets on malaria transmission in India. J Vector Borne Dis 44, 137-44 (2007).	17722868	11274	11274_Pf
PubMed search	Plasmodium falciparum	NCBITAXON	NCBITaxon:5833	anthropogenic habitat	ENVO	ENVO:00002031	Data collection	Ansari, M.A. & Razdan, R.K. Bio-efficacy and operational feasibility of alphacypermethrin (Fendona) impregnated mosquito nets to control rural malaria in northern India. J Vector Borne Dis 40, 33-42 (2003).	15119069	6061	6061_Pf
PubMed search	Plasmodium falciparum	NCBITAXON	NCBITaxon:5833	anthropogenic habitat	ENVO	ENVO:00002031	Data collection	Ansari, M.A. & Razdan, R.K. Impact of residual spraying of Reldan against Anopheles culicifacies in selected villages of District Ghaziabad (Uttar pradesh), India. J Vector Borne Dis 41, 54-60 (2004).	15672557	5696	5696_Pf
PubMed search	Plasmodium falciparum	NCBITAXON	NCBITaxon:5833	anthropogenic habitat	ENVO	ENVO:00002031	Data collection	Ansari, M.A. & Razdan, R.K. Operational feasibility and efficacy of deltamethrin impregnated hessian curtains in comparison to HCH indoor residual spraying to control malaria in selected villages of District Ghaziabad (U.P.), India. Indian J Malariol 37, 1-10 (2000).	11820076	7160	7160_Pf
PubMed search	Plasmodium falciparum	NCBITAXON	NCBITaxon:5833	anthropogenic habitat	ENVO	ENVO:00002031	Data collection	Sharma, S.K. et al. Epidemiology of malaria transmission in forest and plain ecotype villages in Sundargarh District, Orissa, India. Trans R Soc Trop Med Hyg 100, 917-25 (2006).	16697022	4912	4912_Pf
PubMed search	Plasmodium falciparum	NCBITAXON	NCBITaxon:5833	anthropogenic habitat	ENVO	ENVO:00002031	Data collection	Sharma, S.K., Tyagi, P.K., Padhan, K., Adak, T. & Subbarao, S.K. Malarial morbidity in tribal communities living in the forest and plain ecotypes of Orissa, India. Ann Trop Med Parasitol 98, 459-68 (2004).	15257795	5964	5964_Pf
PubMed search	Plasmodium falciparum	NCBITAXON	NCBITaxon:5833	anthropogenic habitat	ENVO	ENVO:00002031	Data collection	Ghosh, S.K. et al. Larvivorous fish in wells target the malaria vector sibling species of the Anopheles culicifacies complex in villages in Karnataka, India. Trans R Soc Trop Med Hyg 99, 101-5 (2005).	15607336	5743	5743_Pf
PubMed search	Plasmodium falciparum	NCBITAXON	NCBITaxon:5833	anthropogenic habitat	ENVO	ENVO:00002031	Data collection	Jambulingam, P. et al. Microlevel epidemiological variations in malaria & its implications on control strategy. Indian J Med Res 93, 371-8 (1991).	1797647	10231	10231_Pf
PubMed search	Plasmodium falciparum	NCBITAXON	NCBITaxon:5833	anthropogenic habitat	ENVO	ENVO:00002031	Data collection	Sharma, S.K. et al. Effectiveness of mosquito nets treated with a tablet formulation of deltamethrin for malaria control in a hyperendemic tribal area of Sundargarh District, Orissa, India. J Am Mosq Control Assoc 22, 111-8 (2006).	16646332	4935	4935_Pf
PubMed search	Plasmodium falciparum	NCBITAXON	NCBITaxon:5833	anthropogenic habitat	ENVO	ENVO:00002031	Data collection	Yadav, R.S., Sampath, T.R., Sharma, V.P., Adak, T. & Ghosh, S.K. Evaluation of lambdacyhalothrin-impregnated bednets in a malaria endemic area of India. Part 3. Effects on malaria incidence and clinical measures. J Am Mosq Control Assoc 14, 444-50 (1998).	10084139	8253	8253_Pf
PubMed search	Plasmodium falciparum	NCBITAXON	NCBITaxon:5833	anthropogenic habitat	ENVO	ENVO:00002031	Data collection	Sharma, S.K. in Malaria Conference (Bhubaneswar, Orissa, 1997).		11280	11280_Pf
PubMed search	Plasmodium falciparum	NCBITAXON	NCBITaxon:5833	anthropogenic habitat	ENVO	ENVO:00002031	Data collection	Subramanian, S. et al. Living conditions and occurrence of malaria in a rural community. Indian J Malariol 28, 29-37 (1991).	1915982	10328	10328_Pf
PubMed search	Plasmodium falciparum	NCBITAXON	NCBITaxon:5833	anthropogenic habitat	ENVO	ENVO:00002031	Data collection	Rajagopalan, P.K., Pani, S.P., Das, P.K. & Jambulingam, P. Malaria in Koraput district of Orissa. Indian J Pediatr 56, 355-64 (1989).	2807471	10678	10678_Pf
PubMed search	Plasmodium falciparum	NCBITAXON	NCBITaxon:5833	anthropogenic habitat	ENVO	ENVO:00002031	Data collection	Dev, V., Phookan, S., Sharma, V.P. & Anand, S.P. Physiographic and entomologic risk factors of malaria in Assam, India. Am J Trop Med Hyg 71, 451-6 (2004).	15516642	5797	5797_Pf
PubMed search	Plasmodium falciparum	NCBITAXON	NCBITaxon:5833	anthropogenic habitat	ENVO	ENVO:00002031	Data collection	Prakash, A., Bhattacharyya, D.R., Mohapatra, P.K. & Mahanta, J. Role of the prevalent Anopheles species in the transmission of Plasmodium falciparum and P. vivax in Assam state, north-eastern India. Ann Trop Med Parasitol 98, 559-68 (2004).	15324463	5902	5902_Pf
PubMed search	Plasmodium falciparum	NCBITAXON	NCBITaxon:5833	anthropogenic habitat	ENVO	ENVO:00002031	Data collection	Sharma, S.K. et al. Epidemiology of malaria transmission and development of natural immunity in a malaria-endemic village, San Dulakudar, in Orissa state, India. Am J Trop Med Hyg 71, 457-65 (2004).	15516643	5796	5796_Pf
PubMed search	Plasmodium falciparum	NCBITAXON	NCBITaxon:5833	anthropogenic habitat	ENVO	ENVO:00002031	Data collection	Sharma, S.K. et al. Building small dams can decrease malaria: a comparative study from Sundargarh District, Orissa, India. Acta Trop 107, 174-8 (2008).	18585671	3555	3555_Pf
PubMed search	Plasmodium falciparum	NCBITAXON	NCBITaxon:5833	anthropogenic habitat	ENVO	ENVO:00002031	Data collection	Singh, N., Mishra, S.S., Singh, M.P. & Sharma, V.P. Seasonality of Plasmodium vivax and P. falciparum in tribal villages in central India (1987-1995). Ann Trop Med Parasitol 94, 101-12 (2000).	10827865	7845	7845_Pf
PubMed search	Plasmodium falciparum	NCBITAXON	NCBITaxon:5833	anthropogenic habitat	ENVO	ENVO:00002031	Data collection	Das, N.G., Talukdar, P.K. & Das, S.C. Epidemiological and entomological aspects of malaria in forest-fringed villages of Sonitpur district, Assam. J Vector Borne Dis 41, 5-9 (2004).	15332480	5867	5867_Pf
PubMed search	Plasmodium falciparum	NCBITAXON	NCBITaxon:5833	anthropogenic habitat	ENVO	ENVO:00002031	Data collection	Yadav, R.S., Sharma, V.P., Ghosh, S.K. & Kumar, A. Quartan malaria--an investigation on the incidence of Plasmodium malariae in Bisra PHC, District Sundargarh, Orissa. Indian J Malariol 27, 85-94 (1990).	2209932	10496	10496_Pf
PubMed search	Plasmodium falciparum	NCBITAXON	NCBITaxon:5833	anthropogenic habitat	ENVO	ENVO:00002031	Data collection	Sahu, S.S., Jambulingam, P., Vijayakumar, T., Subramanian, S. & Kalyanasundaram, M. Impact of alphacypermethrin treated bed nets on malaria in villages of Malkangiri district, Orissa, India. Acta Trop 89, 55-66 (2003).	14636983	6293	6293_Pf
PubMed search	Plasmodium falciparum	NCBITAXON	NCBITaxon:5833	anthropogenic habitat	ENVO	ENVO:00002031	Data collection	Sahu, S.S., Vijayakumar, T., Kalyanasundaram, M., Subramanian, S. & Jambulingam, P. Impact of lambdacyhalothrin capsule suspension treated bed nets on malaria in tribal villages of Malkangiri district, Orissa, India. Indian J Med Res 128, 262-70 (2008).	19052336	3265	3265_Pf
PubMed search	Plasmodium falciparum	NCBITAXON	NCBITaxon:5833	anthropogenic habitat	ENVO	ENVO:00002031	Data collection	Sharma, P.K., Ramakrishnan, R., Hutin, Y.J. & Gupte, M.D. Increasing incidence of malaria in Kurseong, Darjeeling District, West Bengal, India, 2000-2004. Trans R Soc Trop Med Hyg 103, 691-7 (2009).	18786685	3412	3412_Pf
PubMed search	Plasmodium falciparum	NCBITAXON	NCBITaxon:5833	anthropogenic habitat	ENVO	ENVO:00002031	Data collection	Zaim, M., Ghavami, M.B., Nazari, M., Edrissian, G.H. & Nateghpour, M. Cyfluthrin (EW 050)-impregnated bednets in a malaria control program in Ghassreghand (Baluchistan, Iran). J Am Mosq Control Assoc 14, 421-30 (1998).	10084136	11275	11275_Pf
PubMed search	Plasmodium falciparum	NCBITAXON	NCBITaxon:5833	anthropogenic habitat	ENVO	ENVO:00002031	Data collection	Soe-Soe et al. Premunition against Plasmodium falciparum in a malaria hyperendemic village in Myanmar. Trans R Soc Trop Med Hyg 95, 81-4 (2001).	11280074	7519	7519_Pf
PubMed search	Plasmodium falciparum	NCBITAXON	NCBITaxon:5833	anthropogenic habitat	ENVO	ENVO:00002031	Data collection	van der Hoek, W., Konradsen, F., Dijkstra, D.S., Amerasinghe, P.H. & Amerasinghe, F.P. Risk factors for malaria: a microepidemiological study in a village in Sri Lanka. Trans R Soc Trop Med Hyg 92, 265-9 (1998).	9861392	8314	8314_Pf
PubMed search	Plasmodium falciparum	NCBITAXON	NCBITaxon:5833	anthropogenic habitat	ENVO	ENVO:00002031	Data collection	Kamolratanakul, P., Butraporn, P., Prasittisuk, M., Prasittisuk, C. & Indaratna, K. Cost-effectiveness and sustainability of lambdacyhalothrin-treated mosquito nets in comparison to DDT spraying for malaria control in western Thailand. Am J Trop Med Hyg 65, 279-84 (2001).	11693869	11277	11277_Pf
PubMed search	Plasmodium falciparum	NCBITAXON	NCBITaxon:5833	anthropogenic habitat	ENVO	ENVO:00002031	Data collection	Luxemburger, C. et al. The epidemiology of malaria in a Karen population on the western border of Thailand. Trans R Soc Trop Med Hyg 90, 105-11 (1996).	8761562	9038	9038_Pf
PubMed search	Plasmodium falciparum	NCBITAXON	NCBITaxon:5833	anthropogenic habitat	ENVO	ENVO:00002031	Data collection	Nosten, F. et al. Effects of artesunate-mefloquine combination on incidence of Plasmodium falciparum malaria and mefloquine resistance in western Thailand: a prospective study. Lancet 356, 297-302 (2000).	11071185	11278	11278_Pf
PubMed search	Plasmodium falciparum	NCBITAXON	NCBITaxon:5833	anthropogenic habitat	ENVO	ENVO:00002031	Data collection	Luxemburger, C. et al. Permethrin-impregnated bed nets for the prevention of malaria in schoolchildren on the Thai-Burmese border. Trans R Soc Trop Med Hyg 88, 155-9 (1994).	8036656	9589	9589_Pf
PubMed search	Plasmodium falciparum	NCBITAXON	NCBITaxon:5833	anthropogenic habitat	ENVO	ENVO:00002031	Data collection	Kamol-Ratanakul, P. & Prasittisuk, C. The effectiveness of permethrin-impregnated bed nets against malaria for migrant workers in eastern Thailand. Am J Trop Med Hyg 47, 305-9 (1992).	1298090	9956	9956_Pf
PubMed search	Plasmodium falciparum	NCBITAXON	NCBITaxon:5833	anthropogenic habitat	ENVO	ENVO:00002031	Data collection	Kamol-Ratanakul, P. & Prasittisuk, C. The effectiveness of permethrin-impregnated bed nets against malaria for migrant workers in eastern Thailand. Am J Trop Med Hyg 47, 305-9 (1992).	1298090	11279	11279_Pf
PubMed search	Plasmodium falciparum	NCBITAXON	NCBITaxon:5833	anthropogenic habitat	ENVO	ENVO:00002031	Data collection	Kamolratanakul, P. et al. Epidemiological studies of malaria at Pong Nam Ron, eastern Thailand. Southeast Asian J Trop Med Public Health 25, 425-9 (1994). et al, 1994	7777902	9487	9487_Pf
PubMed search	Plasmodium falciparum	NCBITAXON	NCBITaxon:5833	anthropogenic habitat	ENVO	ENVO:00002031	Data collection	Erhart, A. et al. Accuracy of the health information system on malaria surveillance in Vietnam. Trans R Soc Trop Med Hyg 101, 216-25 (2007).	16979202	4704	4704_Pf
PubMed search	Plasmodium falciparum	NCBITAXON	NCBITaxon:5833	anthropogenic habitat	ENVO	ENVO:00002031	Data collection	Erhart, A. et al. Malaria epidemiology in a rural area of the Mekong Delta: a prospective community-based study. Trop Med Int Health 9, 1081-90 (2004).	15482400	5823	5823_Pf
PubMed search	Plasmodium falciparum	NCBITAXON	NCBITaxon:5833	anthropogenic habitat	ENVO	ENVO:00002031	Data collection	Erhart, A. et al. Forest malaria in Vietnam: a challenge for control. Am J Trop Med Hyg 70, 110-8 (2004).	14993619	6151	6151_Pf
PubMed search	Plasmodium falciparum	NCBITAXON	NCBITaxon:5833	anthropogenic habitat	ENVO	ENVO:00002031	Data collection	Sharma, S.K. et al. Efficacy of permethrin treated long-lasting insecticidal nets on malaria transmission and observations on the perceived side effects, collateral benefits and human safety in a hyperendemic tribal area of Orissa, India. Acta Trop 112, 181-7 (2009).	19647715	2797	2797_Pf
PubMed search	Plasmodium falciparum	NCBITAXON	NCBITaxon:5833	anthropogenic habitat	ENVO	ENVO:00002031	Data collection	da Silva-Nunes, M. et al. Malaria on the Amazonian frontier: transmission dynamics, risk factors, spatial distribution, and prospects for control. Am J Trop Med Hyg 79, 624-35 (2008).	18840755	3362	3362_Pf
PubMed search	Plasmodium falciparum	NCBITAXON	NCBITaxon:5833	anthropogenic habitat	ENVO	ENVO:00002031	Data collection	Sutton, P.L., Neyra, V., Hernandez, J.N. & Branch, O.H. Plasmodium falciparum and Plasmodium vivax infections in the Peruvian Amazon: propagation of complex, multiple allele-type infections without super-infection. Am J Trop Med Hyg 81, 950-60 (2009).	19996422	2552	2552_Pf
PubMed search	Plasmodium falciparum	NCBITAXON	NCBITaxon:5833	anthropogenic habitat	ENVO	ENVO:00002031	Data collection	Singh, N., Nagpal, A.C., Saxena, A. & Singh, M.P. Changing scenario of malaria in central India, the replacement of Plasmodium vivax by Plasmodium falciparum (1986-2000). Trop Med Int Health 9, 364-71 (2004).	14996366	6145	6145_Pf
PubMed search	Plasmodium falciparum	NCBITAXON	NCBITaxon:5833	anthropogenic habitat	ENVO	ENVO:00002031	Data collection	Ye, Y., Kyobutungi, C., Louis, V.R. & Sauerborn, R. Micro-epidemiology of Plasmodium falciparum malaria: Is there any difference in transmission risk between neighbouring villages? Malar J 6, 46 (2007).	17445255	4327	4327_Pf
PubMed search	Plasmodium falciparum	NCBITAXON	NCBITaxon:5833	anthropogenic habitat	ENVO	ENVO:00002031	Data collection	Bonnet, S. et al. Level and dynamics of malaria transmission and morbidity in an equatorial area of South Cameroon. Trop Med Int Health 7, 249-56 (2002).	11903987	7111	7111_Pf
PubMed search	Plasmodium falciparum	NCBITAXON	NCBITaxon:5833	anthropogenic habitat	ENVO	ENVO:00002031	Data collection	Henry, M.C. et al. Inland valley rice production systems and malaria infection and disease in the savannah of Cote d'Ivoire. Trop Med Int Health 8, 449-58 (2003).	12753641	6564	6564_Pf
PubMed search	Plasmodium falciparum	NCBITAXON	NCBITaxon:5833	anthropogenic habitat	ENVO	ENVO:00002031	Data collection	Saute, F. et al. Malaria in southern Mozambique: incidence of clinical malaria in children living in a rural community in Manhica district. Trans R Soc Trop Med Hyg 97, 655-60 (2003).	16117957	5346	5346_Pf
PubMed search	Plasmodium falciparum	NCBITAXON	NCBITaxon:5833	anthropogenic habitat	ENVO	ENVO:00002031	Data collection	Thompson, R. et al. The Matola malaria project: a temporal and spatial study of malaria transmission and disease in a suburban area of Maputo, Mozambique. Am J Trop Med Hyg 57, 550-9 (1997).	9392594	8624	8624_Pf
PubMed search	Plasmodium falciparum	NCBITAXON	NCBITaxon:5833	anthropogenic habitat	ENVO	ENVO:00002031	Data collection	Diallo, S. et al. [Malaria in the southern sanitary district of Dakar (Senegal). 1. Parasitemia and malarial attacks]. Bull Soc Pathol Exot 91, 208-13 (1998).	9773191	8368	8368_Pf
PubMed search	Plasmodium falciparum	NCBITAXON	NCBITaxon:5833	anthropogenic habitat	ENVO	ENVO:00002031	Data collection	Trape, J.F. & Rogier, C. Combating malaria morbidity and mortality by reducing transmission. Parasitol Today 12, 236-40 (1996).	15275204	11288	11288_Pf
PubMed search	Plasmodium falciparum	NCBITAXON	NCBITaxon:5833	anthropogenic habitat	ENVO	ENVO:00002031	Data collection	Schellenberg, D.M. et al. The incidence of clinical malaria detected by active case detection in children in Ifakara, southern Tanzania. Trans R Soc Trop Med Hyg 97, 647-54 (2003).	16117956	5347	5347_Pf
PubMed search	Plasmodium falciparum	NCBITAXON	NCBITaxon:5833	anthropogenic habitat	ENVO	ENVO:00002031	Data collection	Zlotkin, S. et al. Effect of iron fortification on malaria incidence in infants and young children in Ghana: a randomized trial. JAMA 310, 938-47 (2013).	24002280	12	12_Pf
PubMed search	Plasmodium falciparum	NCBITAXON	NCBITaxon:5833	anthropogenic habitat	ENVO	ENVO:00002031	Data collection	Coulibaly, D. et al. Spatio-temporal analysis of malaria within a transmission season in Bandiagara, Mali. Malar J 12, 82 (2013).	23452561	213	213_Pf
PubMed search	Plasmodium falciparum	NCBITAXON	NCBITaxon:5833	anthropogenic habitat	ENVO	ENVO:00002031	Data collection	Ouedraogo, A. et al. Malaria morbidity in high and seasonal malaria transmission area of Burkina Faso. PLoS One 8, e50036 (2013).	23320064	304	304_Pf
PubMed search	Plasmodium falciparum	NCBITAXON	NCBITaxon:5833	anthropogenic habitat	ENVO	ENVO:00002031	Data collection	Rolfes, M.A. et al. Development of clinical immunity to malaria in highland areas of low and unstable transmission. Am J Trop Med Hyg 87, 806-12 (2012).	22987652	551	551_Pf
PubMed search	Plasmodium falciparum	NCBITAXON	NCBITaxon:5833	anthropogenic habitat	ENVO	ENVO:00002031	Data collection	Betuela, I. et al. Relapses contribute significantly to the risk of Plasmodium vivax infection and disease in Papua New Guinean children 1-5 years of age. J Infect Dis 206, 1771-80 (2012).	22966124	567	567_Pf
PubMed search	Plasmodium falciparum	NCBITAXON	NCBITaxon:5833	anthropogenic habitat	ENVO	ENVO:00002031	Data collection	Jonker, F.A. et al. Iron status predicts malaria risk in Malawian preschool children. PLoS One 7, e42670 (2012).	22916146	601	601_Pf
PubMed search	Plasmodium falciparum	NCBITAXON	NCBITaxon:5833	anthropogenic habitat	ENVO	ENVO:00002031	Data collection	Burns, M. et al. Insecticide-treated plastic sheeting for emergency malaria prevention and shelter among displaced populations: an observational cohort study in a refugee setting in Sierra Leone. Am J Trop Med Hyg 87, 242-50 (2012).	22855753	651	651_Pf
PubMed search	Plasmodium falciparum	NCBITAXON	NCBITaxon:5833	anthropogenic habitat	ENVO	ENVO:00002031	Data collection	Loha, E. & Lindtjorn, B. Predictors of Plasmodium falciparum malaria incidence in Chano Mille, South Ethiopia: a longitudinal study. Am J Trop Med Hyg 87, 450-9 (2012).	22826493	672	672_Pf
PubMed search	Plasmodium falciparum	NCBITAXON	NCBITaxon:5833	anthropogenic habitat	ENVO	ENVO:00002031	Data collection	Bhatt, R.M., Sharma, S.N., Uragayala, S., Dash, A.P. & Kamaraju, R. Effectiveness and durability of Interceptor(R) long-lasting insecticidal nets in a malaria endemic area of central India. Malar J 11, 189 (2012).	22682024	739	739_Pf
PubMed search	Plasmodium falciparum	NCBITAXON	NCBITaxon:5833	anthropogenic habitat	ENVO	ENVO:00002031	Data collection	Soleimani-Ahmadi, M. et al. Field evaluation of permethrin long-lasting insecticide treated nets (Olyset(R)) for malaria control in an endemic area, southeast of Iran. Acta Trop 123, 146-53 (2012).	22579798	789	789_Pf
PubMed search	Plasmodium falciparum	NCBITAXON	NCBITaxon:5833	anthropogenic habitat	ENVO	ENVO:00002031	Data collection	Bougouma, E.C. et al. Haemoglobin variants and Plasmodium falciparum malaria in children under five years of age living in a high and seasonal malaria transmission area of Burkina Faso. Malar J 11, 154 (2012).	22559271	809	809_Pf
PubMed search	Plasmodium falciparum	NCBITAXON	NCBITaxon:5833	anthropogenic habitat	ENVO	ENVO:00002031	Data collection	Midega, J.T. et al. Wind direction and proximity to larval sites determines malaria risk in Kilifi District in Kenya. Nat Commun 3, 674 (2012).	22334077	978	978_Pf
PubMed search	Plasmodium falciparum	NCBITAXON	NCBITaxon:5833	anthropogenic habitat	ENVO	ENVO:00002031	Data collection	Kusi, K.A. et al. Measurement of the plasma levels of antibodies against the polymorphic vaccine candidate apical membrane antigen 1 in a malaria-exposed population. BMC Infect Dis 12, 32 (2012).	22299616	1014	1014_Pf
PubMed search	Plasmodium falciparum	NCBITAXON	NCBITaxon:5833	anthropogenic habitat	ENVO	ENVO:00002031	Data collection	Moiroux, N. et al. Dry season determinants of malaria disease and net use in Benin, West Africa. PLoS One 7, e30558 (2012).	22291987	1026	1026_Pf
PubMed search	Plasmodium falciparum	NCBITAXON	NCBITaxon:5833	anthropogenic habitat	ENVO	ENVO:00002031	Data collection	Lee, G. et al. Comparative effects of vivax malaria, fever and diarrhoea on child growth. Int J Epidemiol 41, 531-9 (2012).	22258823	1043	1043_Pf
PubMed search	Plasmodium falciparum	NCBITAXON	NCBITaxon:5833	anthropogenic habitat	ENVO	ENVO:00002031	Data collection	Koepfli, C. et al. Multiplicity and diversity of Plasmodium vivax infections in a highly endemic region in Papua New Guinea. PLoS Negl Trop Dis 5, e1424 (2011).	22206027	1085	1085_Pf
PubMed search	Plasmodium falciparum	NCBITAXON	NCBITaxon:5833	anthropogenic habitat	ENVO	ENVO:00002031	Data collection	Tine, R.C. et al. Impact of combining intermittent preventive treatment with home management of malaria in children less than 10 years in a rural area of Senegal: a cluster randomized trial. Malar J 10, 358 (2011).	22166001	1122	1122_Pf
PubMed search	Plasmodium falciparum	NCBITAXON	NCBITaxon:5833	anthropogenic habitat	ENVO	ENVO:00002031	Data collection	Kajeguka, D. et al. CD36 c.1264 T>G null mutation impairs acquisition of IgG antibodies to Plasmodium falciparum MSP1(1)(9) antigen and is associated with higher malaria incidences in Tanzanian children. Scand J Immunol 75, 355-60 (2012).	22050542	1195	1195_Pf
PubMed search	Plasmodium falciparum	NCBITAXON	NCBITaxon:5833	anthropogenic habitat	ENVO	ENVO:00002031	Data collection	Schachterle, S.E. et al. Prevalence and density-related concordance of three diagnostic tests for malaria in a region of Tanzania with hypoendemic malaria. J Clin Microbiol 49, 3885-91 (2011).	21880972	1332	1332_Pf
PubMed search	Plasmodium falciparum	NCBITAXON	NCBITaxon:5833	anthropogenic habitat	ENVO	ENVO:00002031	Data collection	Shekalaghe, S.A. et al. A cluster-randomized trial of mass drug administration with a gametocytocidal drug combination to interrupt malaria transmission in a low endemic area in Tanzania. Malar J 10, 247 (2011).	21864343	1341	1341_Pf
PubMed search	Plasmodium falciparum	NCBITAXON	NCBITaxon:5833	anthropogenic habitat	ENVO	ENVO:00002031	Data collection	Konate, A.T. et al. Morbidity from malaria in children in the year after they had received intermittent preventive treatment of malaria: a randomised trial. PLoS One 6, e23391 (2011).	21858097	1348	1348_Pf
PubMed search	Plasmodium falciparum	NCBITAXON	NCBITaxon:5833	anthropogenic habitat	ENVO	ENVO:00002031	Data collection	Dicko, A. et al. Malaria morbidity in children in the year after they had received intermittent preventive treatment of malaria in Mali: a randomized control trial. PLoS One 6, e23390 (2011).	21858096	1349	1349_Pf
PubMed search	Plasmodium falciparum	NCBITAXON	NCBITaxon:5833	anthropogenic habitat	ENVO	ENVO:00002031	Data collection	Trape, J.F. et al. Malaria morbidity and pyrethroid resistance after the introduction of insecticide-treated bednets and artemisinin-based combination therapies: a longitudinal study. Lancet Infect Dis 11, 925-32 (2011).	21856232	1352	1352_Pf
PubMed search	Plasmodium falciparum	NCBITAXON	NCBITaxon:5833	anthropogenic habitat	ENVO	ENVO:00002031	Data collection	Marchand et al, 2011	21762577	1426	1426_Pf
PubMed search	Plasmodium falciparum	NCBITAXON	NCBITaxon:5833	anthropogenic habitat	ENVO	ENVO:00002031	Data collection	Greenhouse, B. et al. Antibodies to Plasmodium falciparum antigens predict a higher risk of malaria but protection from symptoms once parasitemic. J Infect Dis 204, 19-26 (2011).	21628654	1515	1515_Pf
PubMed search	Plasmodium falciparum	NCBITAXON	NCBITaxon:5833	anthropogenic habitat	ENVO	ENVO:00002031	Data collection	Damien, G.B. et al. Malaria infection and disease in an area with pyrethroid-resistant vectors in southern Benin. Malar J 9, 380 (2010).	21194470	1821	1821_Pf
PubMed search	Plasmodium falciparum	NCBITAXON	NCBITaxon:5833	anthropogenic habitat	ENVO	ENVO:00002031	Data collection	Olotu, A. et al. Defining clinical malaria: the specificity and incidence of endpoints from active and passive surveillance of children in rural Kenya. PLoS One 5, e15569 (2010).	21179571	1832	1832_Pf
PubMed search	Plasmodium falciparum	NCBITAXON	NCBITaxon:5833	anthropogenic habitat	ENVO	ENVO:00002031	Data collection	Nahum, A. et al. Malaria incidence and prevalence among children living in a peri-urban area on the coast of benin, west Africa: a longitudinal study. Am J Trop Med Hyg 83, 465-73 (2010).	20810805	2028	2028_Pf
PubMed search	Plasmodium falciparum	NCBITAXON	NCBITaxon:5833	anthropogenic habitat	ENVO	ENVO:00002031	Data collection	Clark, T.D. et al. Incidence of malaria and efficacy of combination antimalarial therapies over 4 years in an urban cohort of Ugandan children. PLoS One 5, e11759 (2010).	20689585	2073	2073_Pf
PubMed search	Plasmodium falciparum	NCBITAXON	NCBITaxon:5833	anthropogenic habitat	ENVO	ENVO:00002031	Data collection	Gasasira, A.F. et al. Effect of trimethoprim-sulphamethoxazole on the risk of malaria in HIV-infected Ugandan children living in an area of widespread antifolate resistance. Malar J 9, 177 (2010).	20573194	2160	2160_Pf
PubMed search	Plasmodium falciparum	NCBITAXON	NCBITaxon:5833	anthropogenic habitat	ENVO	ENVO:00002031	Data collection	Katsuragawa, T.H. et al. The dynamics of transmission and spatial distribution of malaria in riverside areas of Porto Velho, Rondonia, in the Amazon region of Brazil. PLoS One 5, e9245 (2010).	20169070	2406	2406_Pf
PubMed search	Plasmodium falciparum	NCBITAXON	NCBITaxon:5833	anthropogenic habitat	ENVO	ENVO:00002031	Data collection	da Silva, N.S. et al. Epidemiology and control of frontier malaria in Brazil: lessons from community-based studies in rural Amazonia. Trans R Soc Trop Med Hyg 104, 343-50 (2010).	20106494	2454	2454_Pf
PubMed search	Plasmodium falciparum	NCBITAXON	NCBITaxon:5833	anthropogenic habitat	ENVO	ENVO:00002031	Data collection	Owusu-Agyei, S. et al. Epidemiology of malaria in the forest-savanna transitional zone of Ghana. Malar J 8, 220 (2009).	19785766	2702	2702_Pf
PubMed search	Plasmodium falciparum	NCBITAXON	NCBITaxon:5833	anthropogenic habitat	ENVO	ENVO:00002031	Data collection	Fillol, F. et al. Influence of wasting and stunting at the onset of the rainy season on subsequent malaria morbidity among rural preschool children in Senegal. Am J Trop Med Hyg 80, 202-8 (2009).	19190214	3156	3156_Pf
PubMed search	Plasmodium falciparum	NCBITAXON	NCBITaxon:5833	anthropogenic habitat	ENVO	ENVO:00002031	Data collection	Abellana, R. et al. Spatio-seasonal modeling of the incidence rate of malaria in Mozambique. Malar J 7, 228 (2008).	18976458	3320	3320_Pf
PubMed search	Plasmodium falciparum	NCBITAXON	NCBITaxon:5833	anthropogenic habitat	ENVO	ENVO:00002031	Data collection	Ouedraogo, H.Z., Dramaix-Wilmet, M., Zeba, A.N., Hennart, P. & Donnen, P. Effect of iron or multiple micronutrient supplements on the prevalence of anaemia among anaemic young children of a malaria-endemic area: a randomized double-blind trial. Trop Med Int Health 13, 1257-66 (2008).	18764815	3429	3429_Pf
PubMed search	Plasmodium falciparum	NCBITAXON	NCBITaxon:5833	anthropogenic habitat	ENVO	ENVO:00002031	Data collection	Dicko, A. et al. Impact of intermittent preventive treatment with sulphadoxine-pyrimethamine targeting the transmission season on the incidence of clinical malaria in children in Mali. Malar J 7, 123 (2008).	18611271	3528	3528_Pf
PubMed search	Plasmodium falciparum	NCBITAXON	NCBITaxon:5833	anthropogenic habitat	ENVO	ENVO:00002031	Data collection	Kobbe, R. et al. A randomized controlled trial of extended intermittent preventive antimalarial treatment in infants. Clin Infect Dis 45, 16-25 (2007).	17554695	4238	4238_Pf
PubMed search	Plasmodium falciparum	NCBITAXON	NCBITaxon:5833	anthropogenic habitat	ENVO	ENVO:00002031	Data collection	Nebie, I. et al. Humoral responses to Plasmodium falciparum blood-stage antigens and association with incidence of clinical malaria in children living in an area of seasonal malaria transmission in Burkina Faso, West Africa. Infect Immun 76, 759-66 (2008).	18070896	3945	3945_Pf
PubMed search	Plasmodium falciparum	NCBITAXON	NCBITaxon:5833	anthropogenic habitat	ENVO	ENVO:00002031	Data collection	Grobusch, M.P. et al. Intermittent preventive treatment against malaria in infants in Gabon--a randomized, double-blind, placebo-controlled trial. J Infect Dis 196, 1595-602 (2007).	18008242	3981	3981_Pf
PubMed search	Plasmodium falciparum	NCBITAXON	NCBITaxon:5833	anthropogenic habitat	ENVO	ENVO:00002031	Data collection	Ye, Y., Louis, V.R., Simboro, S. & Sauerborn, R. Effect of meteorological factors on clinical malaria risk among children: an assessment using village-based meteorological stations and community-based parasitological survey. BMC Public Health 7, 101 (2007).	17559638	4226	4226_Pf
PubMed search	Plasmodium falciparum	NCBITAXON	NCBITaxon:5833	anthropogenic habitat	ENVO	ENVO:00002031	Data collection	Michon, P. et al. The risk of malarial infections and disease in Papua New Guinean children. Am J Trop Med Hyg 76, 997-1008 (2007).	17556601	4235	4235_Pf
PubMed search	Plasmodium falciparum	NCBITAXON	NCBITaxon:5833	anthropogenic habitat	ENVO	ENVO:00002031	Data collection	Ye, Y., Sauerborn, R., Seraphin, S. & Hoshen, M. Using modelling to assess the risk of malarial infection during the dry season, on a local scale in an endemic area of rural Burkina Faso. Ann Trop Med Parasitol 101, 375-89 (2007).	17550643	4246	4246_Pf
PubMed search	Plasmodium falciparum	NCBITAXON	NCBITaxon:5833	anthropogenic habitat	ENVO	ENVO:00002031	Data collection	Ferreira, M.U. et al. Population structure and transmission dynamics of Plasmodium vivax in rural Amazonia. J Infect Dis 195, 1218-26 (2007).	17357061	4394	4394_Pf
PubMed search	Plasmodium falciparum	NCBITAXON	NCBITaxon:5833	anthropogenic habitat	ENVO	ENVO:00002031	Data collection	Atkinson, S.H. et al. The haptoglobin 2-2 genotype is associated with a reduced incidence of Plasmodium falciparum malaria in children on the coast of Kenya. Clin Infect Dis 44, 802-9 (2007).	17304451	4453	4453_Pf
PubMed search	Plasmodium falciparum	NCBITAXON	NCBITaxon:5833	anthropogenic habitat	ENVO	ENVO:00002031	Data collection	Valin, N. et al. Low malaria morbidity in a cohort of Senegalese children with free access to health structures. Parasite 13, 79-81 (2006).	16605072	4976	4976_Pf
PubMed search	Plasmodium falciparum	NCBITAXON	NCBITaxon:5833	anthropogenic habitat	ENVO	ENVO:00002031	Data collection	Clarke, S.E. et al. Malaria morbidity among school children living in two areas of contrasting transmission in western Kenya. Am J Trop Med Hyg 71, 732-8 (2004).	15642962	5723	5723_Pf
PubMed search	Plasmodium falciparum	NCBITAXON	NCBITaxon:5833	anthropogenic habitat	ENVO	ENVO:00002031	Data collection	Nyakeriga, A.M., Troye-Blomberg, M., Chemtai, A.K., Marsh, K. & Williams, T.N. Malaria and nutritional status in children living on the coast of Kenya. Am J Clin Nutr 80, 1604-10 (2004).	15585775	5755	5755_Pf
PubMed search	Plasmodium falciparum	NCBITAXON	NCBITaxon:5833	anthropogenic habitat	ENVO	ENVO:00002031	Data collection	Brooker, S. et al. Spatial clustering of malaria and associated risk factors during an epidemic in a highland area of western Kenya. Trop Med Int Health 9, 757-66 (2004).	15228485	5981	5981_Pf
PubMed search	Plasmodium falciparum	NCBITAXON	NCBITaxon:5833	anthropogenic habitat	ENVO	ENVO:00002031	Data collection	von Seidlein, L. et al. The effect of mass administration of sulfadoxine-pyrimethamine combined with artesunate on malaria incidence: a double-blind, community-randomized, placebo-controlled trial in The Gambia. Trans R Soc Trop Med Hyg 97, 217-25 (2003).	14584381	6325	6325_Pf
PubMed search	Plasmodium falciparum	NCBITAXON	NCBITaxon:5833	anthropogenic habitat	ENVO	ENVO:00002031	Data collection	Ijumba, J.N., Shenton, F.C., Clarke, S.E., Mosha, F.W. & Lindsay, S.W. Irrigated crop production is associated with less malaria than traditional agricultural practices in Tanzania. Trans R Soc Trop Med Hyg 96, 476-80 (2002).	12474470	6804	6804_Pf
PubMed search	Plasmodium falciparum	NCBITAXON	NCBITaxon:5833	anthropogenic habitat	ENVO	ENVO:00002031	Data collection	Baird, J.K. et al. Seasonal malaria attack rates in infants and young children in northern Ghana. Am J Trop Med Hyg 66, 280-6 (2002).	12139221	6961	6961_Pf
PubMed search	Plasmodium falciparum	NCBITAXON	NCBITaxon:5833	anthropogenic habitat	ENVO	ENVO:00002031	Data collection	Bloland, P.B. et al. Longitudinal cohort study of the epidemiology of malaria infections in an area of intense malaria transmission II. Descriptive epidemiology of malaria infection and disease among children. Am J Trop Med Hyg 60, 641-8 (1999).	10348241	8195	8195_Pf
PubMed search	Plasmodium falciparum	NCBITAXON	NCBITaxon:5833	anthropogenic habitat	ENVO	ENVO:00002031	Data collection	Alonso, P.L. et al. Randomised trial of efficacy of SPf66 vaccine against Plasmodium falciparum malaria in children in southern Tanzania. Lancet 344, 1175-81 (1994).	7934537	9454	9454_Pf
PubMed search	Plasmodium falciparum	NCBITAXON	NCBITaxon:5833	anthropogenic habitat	ENVO	ENVO:00002031	Data collection	Alonso, P.L. et al. A malaria control trial using insecticide-treated bed nets and targeted chemoprophylaxis in a rural area of The Gambia, west Africa. 6. The impact of the interventions on mortality and morbidity from malaria. Trans R Soc Trop Med Hyg 87 Suppl 2, 37-44 (1993).	8212109	9796	9796_Pf
PubMed search	Plasmodium falciparum	NCBITAXON	NCBITaxon:5833	anthropogenic habitat	ENVO	ENVO:00002031	Data collection	Velema, J.P. et al. Malaria morbidity and mortality in children under three years of age on the coast of Benin, West Africa. Trans R Soc Trop Med Hyg 85, 430-5 (1991).	1755041	10275	10275_Pf
PubMed search	Plasmodium falciparum	NCBITAXON	NCBITaxon:5833	anthropogenic habitat	ENVO	ENVO:00002031	Data collection	Trape, J.F., Zoulani, A. & Quinet, M.C. Assessment of the incidence and prevalence of clinical malaria in semi-immune children exposed to intense and perennial transmission. Am J Epidemiol 126, 193-201 (1987).	3605048	10949	10949_Pf
PubMed search	Plasmodium falciparum	NCBITAXON	NCBITaxon:5833	anthropogenic habitat	ENVO	ENVO:00002031	Data collection	Greenwood, B.M. et al. Mortality and morbidity from malaria among children in a rural area of The Gambia, West Africa. Trans R Soc Trop Med Hyg 81, 478-86 (1987).	3318021	11043	11043_Pf
PubMed search	Plasmodium falciparum	NCBITAXON	NCBITaxon:5833	anthropogenic habitat	ENVO	ENVO:00002031	Data collection	Lemnge, M.M. et al. Maloprim malaria prophylaxis in children living in a holoendemic village in north-eastern Tanzania. Trans R Soc Trop Med Hyg 91, 68-73 (1997).	9093633	11293	11293_Pf
PubMed search	Plasmodium falciparum	NCBITAXON	NCBITaxon:5833	anthropogenic habitat	ENVO	ENVO:00002031	Data collection	Marbiah, N.T. et al. A controlled trial of lambda-cyhalothrin-impregnated bed nets and/or dapsone/pyrimethamine for malaria control in Sierra Leone. Am J Trop Med Hyg 58, 1-6 (1998).	9452282	11294	11294_Pf
PubMed search	Plasmodium falciparum	NCBITAXON	NCBITaxon:5833	anthropogenic habitat	ENVO	ENVO:00002031	Data collection	Ouedraogo et al, 2010	20958888	11297	11297_Pf
PubMed search	Plasmodium falciparum	NCBITAXON	NCBITaxon:5833	anthropogenic habitat	ENVO	ENVO:00002031	Data collection	Olotu, A. et al. Four-year efficacy of RTS,S/AS01E and its interaction with malaria exposure. N Engl J Med 368, 1111-20 (2013).	23514288	169	169_Pf
PubMed search	Plasmodium falciparum	NCBITAXON	NCBITaxon:5833	anthropogenic habitat	ENVO	ENVO:00002031	Data collection	Roucher, C. et al. Changing malaria epidemiology and diagnostic criteria for Plasmodium falciparum clinical malaria. PLoS One 7, e46188 (2012).	23029433	527	527_Pf
PubMed search	Plasmodium falciparum	NCBITAXON	NCBITaxon:5833	anthropogenic habitat	ENVO	ENVO:00002031	Data collection	Rosanas-Urgell, A. et al. Reduced risk of Plasmodium vivax malaria in Papua New Guinean children with Southeast Asian ovalocytosis in two cohorts and a case-control study. PLoS Med 9, e1001305 (2012).	22973182	561	561_Pf
PubMed search	Plasmodium falciparum	NCBITAXON	NCBITaxon:5833	anthropogenic habitat	ENVO	ENVO:00002031	Data collection	Corbel, V. et al. Combination of malaria vector control interventions in pyrethroid resistance area in Benin: a cluster randomised controlled trial. Lancet Infect Dis 12, 617-26 (2012).	22682536	737	737_Pf
PubMed search	Plasmodium falciparum	NCBITAXON	NCBITaxon:5833	anthropogenic habitat	ENVO	ENVO:00002031	Data collection	Mueller, I. et al. Force of infection is key to understanding the epidemiology of Plasmodium falciparum malaria in Papua New Guinean children. Proc Natl Acad Sci U S A 109, 10030-5 (2012).	22665809	748	748_Pf
PubMed search	Plasmodium falciparum	NCBITAXON	NCBITaxon:5833	anthropogenic habitat	ENVO	ENVO:00002031	Data collection	Ouwe-Missi-Oukem-Boyer, O. et al. Hepatitis C virus infection may lead to slower emergence of P. falciparum in blood. PLoS One 6, e16034 (2011).	21249226	1792	1792_Pf
PubMed search	Plasmodium falciparum	NCBITAXON	NCBITaxon:5833	anthropogenic habitat	ENVO	ENVO:00002031	Data collection	Faucher, J.F. et al. What would PCR assessment change in the management of fevers in a malaria endemic area? A school-based study in Benin in children with and without fever. Malar J 9, 224 (2010).	20691048	2069	2069_Pf
PubMed search	Plasmodium falciparum	NCBITAXON	NCBITaxon:5833	anthropogenic habitat	ENVO	ENVO:00002031	Data collection	Kinzer, M.H. et al. Active case detection, treatment of falciparum malaria with combined chloroquine and sulphadoxine/pyrimethamine and vivax malaria with chloroquine and molecular markers of anti-malarial resistance in the Republic of Vanuatu. Malar J 9, 89 (2010).	20370920	2314	2314_Pf
PubMed search	Plasmodium falciparum	NCBITAXON	NCBITaxon:5833	anthropogenic habitat	ENVO	ENVO:00002031	Data collection	Bejon, P., Ogada, E., Peshu, N. & Marsh, K. Interactions between age and ITN use determine the risk of febrile malaria in children. PLoS One 4, e8321 (2009).	20037643	2506	2506_Pf
PubMed search	Plasmodium falciparum	NCBITAXON	NCBITaxon:5833	anthropogenic habitat	ENVO	ENVO:00002031	Data collection	Barger, B. et al. Intermittent preventive treatment using artemisinin-based combination therapy reduces malaria morbidity among school-aged children in Mali. Trop Med Int Health 14, 784-91 (2009).	19497079	2916	2916_Pf
PubMed search	Plasmodium falciparum	NCBITAXON	NCBITaxon:5833	anthropogenic habitat	ENVO	ENVO:00002031	Data collection	Bejon, P. et al. Analysis of immunity to febrile malaria in children that distinguishes immunity from lack of exposure. Infect Immun 77, 1917-23 (2009).	19223480	3134	3134_Pf
PubMed search	Plasmodium falciparum	NCBITAXON	NCBITaxon:5833	anthropogenic habitat	ENVO	ENVO:00002031	Data collection	Mwangi, T.W. et al. Evidence for over-dispersion in the distribution of clinical malaria episodes in children. PLoS One 3, e2196 (2008).	18493319	3618	3618_Pf
PubMed search	Plasmodium falciparum	NCBITAXON	NCBITaxon:5833	anthropogenic habitat	ENVO	ENVO:00002031	Data collection	John, C.C. et al. Antibodies to pre-erythrocytic Plasmodium falciparum antigens and risk of clinical malaria in Kenyan children. J Infect Dis 197, 519-26 (2008).	18275273	3801	3801_Pf
PubMed search	Plasmodium falciparum	NCBITAXON	NCBITaxon:5833	anthropogenic habitat	ENVO	ENVO:00002031	Data collection	Bejon, P. et al. Extended follow-up following a phase 2b randomized trial of the candidate malaria vaccines FP9 ME-TRAP and MVA ME-TRAP among children in Kenya. PLoS One 2, e707 (2007).	17710125	4129	4129_Pf
PubMed search	Plasmodium falciparum	NCBITAXON	NCBITaxon:5833	anthropogenic habitat	ENVO	ENVO:00002031	Data collection	Magris, M., Rubio-Palis, Y., Menares, C. & Villegas, L. Vector bionomics and malaria transmission in the Upper Orinoco River, Southern Venezuela. Mem Inst Oswaldo Cruz 102, 303-11 (2007).	17568935	4220	4220_Pf
PubMed search	Plasmodium falciparum	NCBITAXON	NCBITaxon:5833	anthropogenic habitat	ENVO	ENVO:00002031	Data collection	Richard, S.A. et al. Zinc and iron supplementation and malaria, diarrhea, and respiratory infections in children in the Peruvian Amazon. Am J Trop Med Hyg 75, 126-32 (2006).	16837718	4815	4815_Pf
PubMed search	Plasmodium falciparum	NCBITAXON	NCBITaxon:5833	anthropogenic habitat	ENVO	ENVO:00002031	Data collection	Maguire, J.D. et al. Mefloquine is highly efficacious against chloroquine-resistant Plasmodium vivax malaria and Plasmodium falciparum malaria in Papua, Indonesia. Clin Infect Dis 42, 1067-72 (2006).	16575721	4992	4992_Pf
PubMed search	Plasmodium falciparum	NCBITAXON	NCBITaxon:5833	anthropogenic habitat	ENVO	ENVO:00002031	Data collection	Cisse, B. et al. Seasonal intermittent preventive treatment with artesunate and sulfadoxine-pyrimethamine for prevention of malaria in Senegalese children: a randomised, placebo-controlled, double-blind trial. Lancet 367, 659-67 (2006).	16503464	5051	5051_Pf
PubMed search	Plasmodium falciparum	NCBITAXON	NCBITaxon:5833	anthropogenic habitat	ENVO	ENVO:00002031	Data collection	Branch, O. et al. Clustered local transmission and asymptomatic Plasmodium falciparum and Plasmodium vivax malaria infections in a recently emerged, hypoendemic Peruvian Amazon community. Malar J 4, 27 (2005).	15975146	5433	5433_Pf
PubMed search	Plasmodium falciparum	NCBITAXON	NCBITaxon:5833	anthropogenic habitat	ENVO	ENVO:00002031	Data collection	Shapiro, A.E. et al. Epidemiology of helminth infections and their relationship to clinical malaria in southwest Uganda. Trans R Soc Trop Med Hyg 99, 18-24 (2005).	15550257	5772	5772_Pf
PubMed search	Plasmodium falciparum	NCBITAXON	NCBITaxon:5833	anthropogenic habitat	ENVO	ENVO:00002031	Data collection	Coleman, R.E. et al. Infectivity of asymptomatic Plasmodium-infected human populations to Anopheles dirus mosquitoes in western Thailand. J Med Entomol 41, 201-8 (2004).	15061279	6092	6092_Pf
PubMed search	Plasmodium falciparum	NCBITAXON	NCBITaxon:5833	anthropogenic habitat	ENVO	ENVO:00002031	Data collection	Terlouw, D.J. et al. Relation between the response to iron supplementation and sickle cell hemoglobin phenotype in preschool children in western Kenya. Am J Clin Nutr 79, 466-72 (2004).	14985223	6157	6157_Pf
PubMed search	Plasmodium falciparum	NCBITAXON	NCBITaxon:5833	anthropogenic habitat	ENVO	ENVO:00002031	Data collection	Muller, O., Garenne, M., Kouyate, B. & Becher, H. The association between protein-energy malnutrition, malaria morbidity and all-cause mortality in West African children. Trop Med Int Health 8, 507-11 (2003).	12791055	6531	6531_Pf
PubMed search	Plasmodium falciparum	NCBITAXON	NCBITaxon:5833	anthropogenic habitat	ENVO	ENVO:00002031	Data collection	Elissa, N. et al. Relationship between entomological inoculation rate, Plasmodium falciparum prevalence rate, and incidence of malaria attack in rural Gabon. Acta Trop 85, 355-61 (2003).	12659973	6643	6643_Pf
PubMed search	Plasmodium falciparum	NCBITAXON	NCBITaxon:5833	anthropogenic habitat	ENVO	ENVO:00002031	Data collection	Coleman, R.E. et al. Comparison of field and expert laboratory microscopy for active surveillance for asymptomatic Plasmodium falciparum and Plasmodium vivax in western Thailand. Am J Trop Med Hyg 67, 141-4 (2002).	12389937	6858	6858_Pf
PubMed search	Plasmodium falciparum	NCBITAXON	NCBITaxon:5833	anthropogenic habitat	ENVO	ENVO:00002031	Data collection	Kamal, S. & Das, S.C. Epidemiological observations on malaria in some parts of Darrang District, Assam. Indian J Malariol 38, 25-31 (2001).	11963817	7082	7082_Pf
PubMed search	Plasmodium falciparum	NCBITAXON	NCBITaxon:5833	anthropogenic habitat	ENVO	ENVO:00002031	Data collection	Bojang, K.A. et al. Efficacy of RTS,S/AS02 malaria vaccine against Plasmodium falciparum infection in semi-immune adult men in The Gambia: a randomised trial. Lancet 358, 1927-34 (2001).	11747915	7216	7216_Pf
PubMed search	Plasmodium falciparum	NCBITAXON	NCBITaxon:5833	anthropogenic habitat	ENVO	ENVO:00002031	Data collection	Yadav, R.S., Sampath, R.R. & Sharma, V.P. Deltamethrin treated bednets for control of malaria transmitted by Anopheles culicifacies (Diptera: Culicidae) in India. J Med Entomol 38, 613-22 (2001).	11580032	7295	7295_Pf
PubMed search	Plasmodium falciparum	NCBITAXON	NCBITaxon:5833	anthropogenic habitat	ENVO	ENVO:00002031	Data collection	Owusu-Agyei, S. et al. Incidence of symptomatic and asymptomatic Plasmodium falciparum infection following curative therapy in adult residents of northern Ghana. Am J Trop Med Hyg 65, 197-203 (2001).	11561704	7303	7303_Pf
PubMed search	Plasmodium falciparum	NCBITAXON	NCBITaxon:5833	anthropogenic habitat	ENVO	ENVO:00002031	Data collection	Nosten, F. et al. Effects of artesunate-mefloquine combination on incidence of Plasmodium falciparum malaria and mefloquine resistance in western Thailand: a prospective study. Lancet 356, 297-302 (2000).	11071185	7681	7681_Pf
PubMed search	Plasmodium falciparum	NCBITAXON	NCBITaxon:5833	anthropogenic habitat	ENVO	ENVO:00002031	Data collection	Ekvall, H., Premji, Z. & Bjorkman, A. Micronutrient and iron supplementation and effective antimalarial treatment synergistically improve childhood anaemia. Trop Med Int Health 5, 696-705 (2000).	11044264	7700	7700_Pf
PubMed search	Plasmodium falciparum	NCBITAXON	NCBITaxon:5833	anthropogenic habitat	ENVO	ENVO:00002031	Data collection	Deloron, P. et al. Relationships between malaria prevalence and malaria-related morbidity in school children from two villages in central Africa. Am J Trop Med Hyg 61, 99-102 (1999).	10432064	8144	8144_Pf
PubMed search	Plasmodium falciparum	NCBITAXON	NCBITaxon:5833	anthropogenic habitat	ENVO	ENVO:00002031	Data collection	Shankar, A.H. et al. Effect of vitamin A supplementation on morbidity due to Plasmodium falciparum in young children in Papua New Guinea: a randomised trial. Lancet 354, 203-9 (1999).	10421302	8149	8149_Pf
PubMed search	Plasmodium falciparum	NCBITAXON	NCBITaxon:5833	anthropogenic habitat	ENVO	ENVO:00002031	Data collection	Petersen, E. et al. Controlled trial of lambda-cyhalothrin impregnated bed nets and Maloprim chemosuppression to control malaria in children living in a holoendemic area of Sierra Leone, west Africa. Study design and preliminary results. Parassitologia 35 Suppl, 81-5 (1993).	8233620	11295	11295_Pf
PubMed search	Plasmodium falciparum	NCBITAXON	NCBITaxon:5833	anthropogenic habitat	ENVO	ENVO:00002031	Data collection	Leach, A. et al. A pilot safety and immunogenicity study of the malaria vaccine SPf66 in Gambian infants. Parasite Immunol 17, 441-4 (1995).	7501425	11292	11292_Pf
PubMed search	Plasmodium falciparum	NCBITAXON	NCBITaxon:5833	anthropogenic habitat	ENVO	ENVO:00002031	Data collection	Bojang, K.A. et al. Follow-up of Gambian children recruited to a pilot safety and immunogenicity study of the malaria vaccine SPf66. Parasite Immunol 19, 579-81 (1997).	9458470	11291	11291_Pf
PubMed search	Plasmodium falciparum	NCBITAXON	NCBITaxon:5833	anthropogenic habitat	ENVO	ENVO:00002031	Data collection	Kreuels, B. et al. Differing effects of HbS and HbC traits on uncomplicated falciparum malaria, anemia, and child growth. Blood 115, 4551-8 (2010).	20231425	11290	11290_Pf
PubMed search	Plasmodium falciparum	NCBITAXON	NCBITaxon:5833	anthropogenic habitat	ENVO	ENVO:00002031	Data collection	Sharma, V.P., Uprety, H.C., Srivastava, P.K. & Chandrahas, R.K. Studies on malaria transmission in hutments of Delhi. Indian J Malariol 22, 77-84 (1985).	3830748	11172	11172_Pf
PubMed search	Plasmodium falciparum	NCBITAXON	NCBITaxon:5833	anthropogenic habitat	ENVO	ENVO:00002031	Data collection	Verma, B.L. & Srivastava, R.N. Quantitative assessment of malaria morbidity based on longitudinal data in 10 Indian villages. J Trop Med Hyg 89, 57-60 (1986).	3534281	11114	11114_Pf
PubMed search	Plasmodium falciparum	NCBITAXON	NCBITaxon:5833	anthropogenic habitat	ENVO	ENVO:00002031	Data collection	Limsomwong, N., Pang, L.W. & Singharaj, P. Malaria prophylaxis with proguanil in children living in a malaria-endemic area. Am J Trop Med Hyg 38, 231-6 (1988).	3281487	10862	10862_Pf
PubMed search	Plasmodium falciparum	NCBITAXON	NCBITaxon:5833	anthropogenic habitat	ENVO	ENVO:00002031	Data collection	Smith, A.W., Hendrickse, R.G., Harrison, C., Hayes, R.J. & Greenwood, B.M. The effects on malaria of treatment of iron-deficiency anaemia with oral iron in Gambian children. Ann Trop Paediatr 9, 17-23 (1989).	2471438	10713	10713_Pf
PubMed search	Plasmodium falciparum	NCBITAXON	NCBITaxon:5833	anthropogenic habitat	ENVO	ENVO:00002031	Data collection	Greenwood, B.M. et al. A comparative study of Lapudrine (chlorproguanil) and Maloprim (pyrimethamine and dapsone) as chemoprophylactics against malaria in Gambian children. Trans R Soc Trop Med Hyg 83, 182-8 (1989).	2692227	10708	10708_Pf
PubMed search	Plasmodium falciparum	NCBITAXON	NCBITaxon:5833	anthropogenic habitat	ENVO	ENVO:00002031	Data collection	Peyron, F. et al. Plasma levels of tumor necrosis factor during a longitudinal survey in an endemic area of malaria. Acta Trop 47, 47-51 (1990).	1967508	10613	10613_Pf
PubMed search	Plasmodium falciparum	NCBITAXON	NCBITaxon:5833	anthropogenic habitat	ENVO	ENVO:00002031	Data collection	Rosenberg, R., Andre, R.G., Ngampatom, S., Hatz, C. & Burge, R. A stable, oligosymptomatic malaria focus in Thailand. Trans R Soc Trop Med Hyg 84, 14-21 (1990).	2189235	10586	10586_Pf
PubMed search	Plasmodium falciparum	NCBITAXON	NCBITaxon:5833	anthropogenic habitat	ENVO	ENVO:00002031	Data collection	Chumpitazi, B.F. et al. Longitudinal survey in an endemic region of plasma soluble interleukin-2 receptor and antibody levels in Plasmodium falciparum malaria. J Clin Microbiol 28, 1545-50 (1990).	2199518	10486	10486_Pf
PubMed search	Plasmodium falciparum	NCBITAXON	NCBITaxon:5833	anthropogenic habitat	ENVO	ENVO:00002031	Data collection	Lindsay, S.W. et al. Malaria in a peri-urban area of The Gambia. Ann Trop Med Parasitol 84, 553-62 (1990).	2076033	10418	10418_Pf
PubMed search	Plasmodium falciparum	NCBITAXON	NCBITaxon:5833	anthropogenic habitat	ENVO	ENVO:00002031	Data collection	Pietra, Y. et al. [Impact of utilization of permethrin impregnated curtains on malaria in a rural zone of high transmission in Burkina Faso]. Bull Soc Pathol Exot 84, 375-85 (1991).	1807854	10381	10381_Pf
PubMed search	Plasmodium falciparum	NCBITAXON	NCBITaxon:5833	anthropogenic habitat	ENVO	ENVO:00002031	Data collection	Astagneau, P. et al. Assessment of the protective value of antibodies to the Plasmodium falciparum ring-infected erythrocyte surface antigen (RESA): an epidemiologic study in Madagascar. Am J Epidemiol 133, 177-84 (1991).	1985446	10350	10350_Pf
PubMed search	Plasmodium falciparum	NCBITAXON	NCBITaxon:5833	anthropogenic habitat	ENVO	ENVO:00002031	Data collection	Baird, J.K. et al. Evidence for specific suppression of gametocytemia by Plasmodium falciparum in residents of hyperendemic Irian Jaya. Am J Trop Med Hyg 44, 183-90 (1991).	2012262	10340	10340_Pf
PubMed search	Plasmodium falciparum	NCBITAXON	NCBITaxon:5833	anthropogenic habitat	ENVO	ENVO:00002031	Data collection	Procacci, P.G., Lamizana, L., Kumlien, S., Habluetzel, A. & Rotigliano, G. Permethrin-impregnated curtains in malaria control. Trans R Soc Trop Med Hyg 85, 181-5 (1991).	1887465	10329	10329_Pf
PubMed search	Plasmodium falciparum	NCBITAXON	NCBITaxon:5833	anthropogenic habitat	ENVO	ENVO:00002031	Data collection	Dutta, P., Bhattacharyya, D.R. & Dutta, L.P. Epidemiological observations on malaria in some parts of Tengakhat PHC, Dibrugarh district, Assam. Indian J Malariol 28, 121-8 (1991).	1810748	10288	10288_Pf
PubMed search	Plasmodium falciparum	NCBITAXON	NCBITaxon:5833	anthropogenic habitat	ENVO	ENVO:00002031	Data collection	Kumar, A., Sharma, V.P. & Thavaselvam, D. Malaria related to constructions in Panaji, Goa. Indian J Malariol 28, 219-25 (1991).	1824357	10214	10214_Pf
PubMed search	Plasmodium falciparum	NCBITAXON	NCBITaxon:5833	anthropogenic habitat	ENVO	ENVO:00002031	Data collection	Prasad, R.N., Virk, K.J., Sharma, T. & Dutta, G.D. Malaria epidemic in Baniyani village, District Farrukhabad (U.P.). Indian J Malariol 29, 219-24 (1992).	1291343	9968	9968_Pf
PubMed search	Plasmodium falciparum	NCBITAXON	NCBITaxon:5833	anthropogenic habitat	ENVO	ENVO:00002031	Data collection	Delacollette, C. & Barutwanayo, M. [Mortality and morbidity at young ages in a stable hyperendemic malaria region, community Nyanza-Lac, Imbo South, Burundi]. Bull Soc Pathol Exot 86, 373-9 (1993).	8124110	9910	9910_Pf
PubMed search	Plasmodium falciparum	NCBITAXON	NCBITaxon:5833	anthropogenic habitat	ENVO	ENVO:00002031	Data collection	Bejon, P. et al. Stable and unstable malaria hotspots in longitudinal cohort studies in Kenya. PLoS Med 7, e1000304 (2010).	20625549	2124	2124_Pf
PubMed search	Plasmodium falciparum	NCBITAXON	NCBITaxon:5833	anthropogenic habitat	ENVO	ENVO:00002031	Data collection	Loha, E., Lunde, T.M. & Lindtjorn, B. Effect of bednets and indoor residual spraying on spatio-temporal clustering of malaria in a village in south Ethiopia: a longitudinal study. PLoS One 7, e47354 (2012).	23077598	490	490_Pf
PubMed search	Plasmodium falciparum	NCBITAXON	NCBITaxon:5833	anthropogenic habitat	ENVO	ENVO:00002031	Data collection	Lin, E. et al. Differential patterns of infection and disease with P. falciparum and P. vivax in young Papua New Guinean children. PLoS One 5, e9047 (2010).	20140220	2421	2421_Pf
PubMed search	Plasmodium falciparum	NCBITAXON	NCBITaxon:5833	anthropogenic habitat	ENVO	ENVO:00002031	Data collection	Sur, D. et al. The malaria and typhoid fever burden in the slums of Kolkata, India: data from a prospective community-based study. Trans R Soc Trop Med Hyg 100, 725-33 (2006).	16455118	5076	5076_Pf
PubMed search	Plasmodium falciparum	NCBITAXON	NCBITaxon:5833	anthropogenic habitat	ENVO	ENVO:00002031	Data collection	Mackinnon, M.J., Mwangi, T.W., Snow, R.W., Marsh, K. & Williams, T.N. Heritability of malaria in Africa. PLoS Med 2, e340 (2005).	16259530	5231	5231_Pf
PubMed search	Plasmodium falciparum	NCBITAXON	NCBITaxon:5833	anthropogenic habitat	ENVO	ENVO:00002031	Data collection	Carme, B., Lecat, J. & Lefebvre, P. [Malaria in an outbreak zone in Oyapock (French Guiana): incidence of malaria attacks in the American Indian population of Camopi]. Med Trop (Mars) 65, 149-54 (2005).	16038355	5390	5390_Pf
PubMed search	Plasmodium falciparum	NCBITAXON	NCBITaxon:5833	anthropogenic habitat	ENVO	ENVO:00002031	Data collection	John, C.C., Koech, D.K., Sumba, P.O. & Ouma, J.H. Risk of Plasmodium falciparum infection during a malaria epidemic in highland Kenya, 1997. Acta Trop 92, 55-61 (2004).	15301975	5927	5927_Pf
PubMed search	Plasmodium falciparum	NCBITAXON	NCBITaxon:5833	anthropogenic habitat	ENVO	ENVO:00002031	Data collection	Lusingu, J.P. et al. Malaria morbidity and immunity among residents of villages with different Plasmodium falciparum transmission intensity in North-Eastern Tanzania. Malar J 3, 26 (2004).	15282030	5940	5940_Pf
PubMed search	Plasmodium falciparum	NCBITAXON	NCBITaxon:5833	anthropogenic habitat	ENVO	ENVO:00002031	Data collection	Nyakeriga, A.M. et al. Iron deficiency and malaria among children living on the coast of Kenya. J Infect Dis 190, 439-47 (2004).	15243915	5973	5973_Pf
PubMed search	Plasmodium falciparum	NCBITAXON	NCBITaxon:5833	anthropogenic habitat	ENVO	ENVO:00002031	Data collection	Rogier, C. et al. Epidemiological and clinical aspects of blackwater fever among African children suffering frequent malaria attacks. Trans R Soc Trop Med Hyg 97, 193-7 (2003).	14584376	6327	6327_Pf
PubMed search	Plasmodium falciparum	NCBITAXON	NCBITaxon:5833	anthropogenic habitat	ENVO	ENVO:00002031	Data collection	Barcus, M.J. et al. Primary infection by Plasmodium falciparum or P. vivax in a cohort of Javanese migrants to Indonesian Papua. Ann Trop Med Parasitol 97, 565-74 (2003).	14511554	6369	6369_Pf
PubMed search	Plasmodium falciparum	NCBITAXON	NCBITaxon:5833	anthropogenic habitat	ENVO	ENVO:00002031	Data collection	Deen, J.L., Walraven, G.E. & von Seidlein, L. Increased risk for malaria in chronically malnourished children under 5 years of age in rural Gambia. J Trop Pediatr 48, 78-83 (2002).	12022433	7048	7048_Pf
PubMed search	Plasmodium falciparum	NCBITAXON	NCBITaxon:5833	anthropogenic habitat	ENVO	ENVO:00002031	Data collection	Muller, O. et al. Effect of zinc supplementation on malaria and other causes of morbidity in west African children: randomised double blind placebo controlled trial. BMJ 322, 1567 (2001).	11431296	7391	7391_Pf
PubMed search	Plasmodium falciparum	NCBITAXON	NCBITaxon:5833	anthropogenic habitat	ENVO	ENVO:00002031	Data collection	Singh, N. & Mishra, A.K. Anopheline ecology and malaria transmission at a new irrigation project area (Bargi Dam) in Jabalpur (Central India). J Am Mosq Control Assoc 16, 279-87 (2000).	11198914	7593	7593_Pf
PubMed search	Plasmodium falciparum	NCBITAXON	NCBITaxon:5833	anthropogenic habitat	ENVO	ENVO:00002031	Data collection	Rowland, M., Mahmood, P., Iqbal, J., Carneiro, I. & Chavasse, D. Indoor residual spraying with alphacypermethrin controls malaria in Pakistan: a community-randomized trial. Trop Med Int Health 5, 472-81 (2000).	10964269	7747	7747_Pf
PubMed search	Plasmodium falciparum	NCBITAXON	NCBITaxon:5833	anthropogenic habitat	ENVO	ENVO:00002031	Data collection	Conway, D.J. et al. A principal target of human immunity to malaria identified by molecular population genetic and immunological analyses. Nat Med 6, 689-92 (2000).	10835687	7841	7841_Pf
PubMed search	Plasmodium falciparum	NCBITAXON	NCBITaxon:5833	anthropogenic habitat	ENVO	ENVO:00002031	Data collection	Rogier, C., Ly, A.B., Tall, A., Cisse, B. & Trape, J.F. Plasmodium falciparum clinical malaria in Dielmo, a holoendemic area in Senegal: no influence of acquired immunity on initial symptomatology and severity of malaria attacks. Am J Trop Med Hyg 60, 410-20 (1999).	10466970	8105	8105_Pf
PubMed search	Plasmodium falciparum	NCBITAXON	NCBITaxon:5833	anthropogenic habitat	ENVO	ENVO:00002031	Data collection	Tonglet, R. et al. How useful are anthropometric, clinical and dietary measurements of nutritional status as predictors of morbidity of young children in central Africa? Trop Med Int Health 4, 120-30 (1999).	10206266	8236	8236_Pf
PubMed search	Plasmodium falciparum	NCBITAXON	NCBITaxon:5833	anthropogenic habitat	ENVO	ENVO:00002031	Data collection	Maitland, K. et al. The interaction between Plasmodium falciparum and P. vivax in children on Espiritu Santo island, Vanuatu. Trans R Soc Trop Med Hyg 90, 614-20 (1996).	9015495	8888	8888_Pf
PubMed search	Plasmodium falciparum	NCBITAXON	NCBITaxon:5833	anthropogenic habitat	ENVO	ENVO:00002031	Data collection	Williams, T.N. et al. High incidence of malaria in alpha-thalassaemic children. Nature 383, 522-5 (1996).	8849722	8900	8900_Pf
PubMed search	Plasmodium falciparum	NCBITAXON	NCBITaxon:5833	anthropogenic habitat	ENVO	ENVO:00002031	Data collection	Nosten, F. et al. Randomised double-blind placebo-controlled trial of SPf66 malaria vaccine in children in northwestern Thailand. Shoklo SPf66 Malaria Vaccine Trial Group. Lancet 348, 701-7 (1996).	8806288	8917	8917_Pf
PubMed search	Plasmodium falciparum	NCBITAXON	NCBITaxon:5833	anthropogenic habitat	ENVO	ENVO:00002031	Data collection	D'Alessandro, U. et al. Efficacy trial of malaria vaccine SPf66 in Gambian infants. Lancet 346, 462-7 (1995).	7637479	9215	9215_Pf
PubMed search	Plasmodium falciparum	NCBITAXON	NCBITaxon:5833	anthropogenic habitat	ENVO	ENVO:00002031	Data collection	Bejon, P. et al. A phase 2b randomised trial of the candidate malaria vaccines FP9 ME-TRAP and MVA ME-TRAP among children in Kenya. PLoS Clin Trials 1, e29 (2006).	17053830	11282	11282_Pf
PubMed search	Plasmodium falciparum	NCBITAXON	NCBITaxon:5833	anthropogenic habitat	ENVO	ENVO:00002031	Data collection	Modiano, D. et al. Different response to Plasmodium falciparum malaria in west African sympatric ethnic groups. Proc Natl Acad Sci U S A 93, 13206-11 (1996).	8917569	8886	8886_Pf
PubMed search	Plasmodium falciparum	NCBITAXON	NCBITaxon:5833	anthropogenic habitat	ENVO	ENVO:00002031	Data collection	Valero, M.V. et al. Evaluation of SPf66 malaria vaccine during a 22-month follow-up field trial in the Pacific coast of Colombia. Vaccine 14, 1466-70 (1996).	8994323	8909	8909_Pf
PubMed search	Plasmodium falciparum	NCBITAXON	NCBITaxon:5833	anthropogenic habitat	ENVO	ENVO:00002031	Data collection	Lepers, J.P., Fontenille, D., Rason, M.D., Raharimalala, L. & Coulanges, P. [Malaria in 1989 in a village in the Highland Plateaux of Madagascar. Parasitologic and clinical data obtained in a longitudinal study of a population representative of this region]. Arch Inst Pasteur Madagascar 57, 11-52 (1990).	2078077	10608	10608_Pf
PubMed search	Plasmodium falciparum	NCBITAXON	NCBITaxon:5833	anthropogenic habitat	ENVO	ENVO:00002031	Data collection	Valero, M.V. et al. Vaccination with SPf66, a chemically synthesised vaccine, against Plasmodium falciparum malaria in Colombia. Lancet 341, 705-10 (1993).	8095622	9834	9834_Pf
PubMed search	Plasmodium falciparum	NCBITAXON	NCBITaxon:5833	anthropogenic habitat	ENVO	ENVO:00002031	Data collection	Rogier, C. & Trape, J.F. Malaria attacks in children exposed to high transmission: who is protected? Trans R Soc Trop Med Hyg 87, 245-6 (1993).	8236379	9814	9814_Pf
PubMed search	Plasmodium falciparum	NCBITAXON	NCBITaxon:5833	anthropogenic habitat	ENVO	ENVO:00002031	Data collection	Wolde, B., Pickering, J. & Wotton, K. Chloroquine chemoprophylaxis in children during peak transmission period in Ethiopia. J Trop Med Hyg 97, 215-8 (1994).	8064943	9500	9500_Pf
PubMed search	Plasmodium falciparum	NCBITAXON	NCBITaxon:5833	anthropogenic habitat	ENVO	ENVO:00002031	Data collection	Trape, J.F. et al. The Dielmo project: a longitudinal study of natural malaria infection and the mechanisms of protective immunity in a community living in a holoendemic area of Senegal. Am J Trop Med Hyg 51, 123-37 (1994).	8074247	9498	9498_Pf
PubMed search	Plasmodium falciparum	NCBITAXON	NCBITaxon:5833	anthropogenic habitat	ENVO	ENVO:00002031	Data collection	Ghosh, S.K., Yadav, R.S., Das, B.S. & Sharma, V.P. Influence of nutritional and haemoglobin status on malaria infection in children. Indian J Pediatr 62, 321-6 (1995).	10829885	9268	9268_Pf
PubMed search	Plasmodium falciparum	NCBITAXON	NCBITaxon:5833	anthropogenic habitat	ENVO	ENVO:00002031	Data collection	Faye, O. et al. [Drought and malaria decrease in the Niayes area of Senegal]. Sante 5, 299-305 (1995).	8777544	9201	9201_Pf
PubMed search	Plasmodium falciparum	NCBITAXON	NCBITaxon:5833	anthropogenic habitat	ENVO	ENVO:00002031	Data collection	Faye, O. et al. [Malaria and rice growing in the Senegal River delta (Senegal)]. Ann Soc Belg Med Trop 75, 179-89 (1995).	8849295	9198	9198_Pf
PubMed search	Plasmodium falciparum	NCBITAXON	NCBITaxon:5833	anthropogenic habitat	ENVO	ENVO:00002031	Data collection	Gazin, P.P., Goncalves, K., Kone, B. & Lochouarn, L. [Effects of malaria outbreak in a quarter of the city of Bobo-Dioulasso (Burkina Faso)]. Bull Soc Pathol Exot 89, 200-3 (1996).	8998415	9078	9078_Pf
PubMed search	Plasmodium falciparum	NCBITAXON	NCBITaxon:5833	anthropogenic habitat	ENVO	ENVO:00002031	Data collection	Chandramohan, D. et al. Cluster randomised trial of intermittent preventive treatment for malaria in infants in area of high, seasonal transmission in Ghana. BMJ 331, 727-33 (2005).	16195288	5273	5273_Pf
PubMed search	Plasmodium falciparum	NCBITAXON	NCBITaxon:5833	anthropogenic habitat	ENVO	ENVO:00002031	Data collection	Henning, L. et al. A prospective study of Plasmodium falciparum multiplicity of infection and morbidity in Tanzanian children. Trans R Soc Trop Med Hyg 98, 687-94 (2004).	15485698	5820	5820_Pf
PubMed search	Plasmodium falciparum	NCBITAXON	NCBITaxon:5833	anthropogenic habitat	ENVO	ENVO:00002031	Data collection	Guinovart, C. et al. Malaria in rural Mozambique. Part I: children attending the outpatient clinic. Malar J 7, 36 (2008).	18302770	3776	3776_Pf
PubMed search	Plasmodium vivax	NCBITAXON	NCBITaxon:5855	anthropogenic habitat	ENVO	ENVO:00002031	Data collection	Dapeng, L. et al. Alphamethrin-impregnated bed nets for malaria and mosquito control in China. Trans R Soc Trop Med Hyg 88, 625-8 (1994).	7886750	9446	9446_Pv
PubMed search	Plasmodium vivax	NCBITAXON	NCBITaxon:5855	anthropogenic habitat	ENVO	ENVO:00002031	Data collection	Herrel, N. et al. Adult anopheline ecology and malaria transmission in irrigated areas of South Punjab, Pakistan. Med Vet Entomol 18, 141-52 (2004).	15189239	6015	6015_Pv
PubMed search	Plasmodium vivax	NCBITAXON	NCBITaxon:5855	anthropogenic habitat	ENVO	ENVO:00002031	Data collection	Li, Z.Z. et al. Trial of deltamethrin impregnated bed nets for the control of malaria transmitted by Anopheles sinensis and Anopheles anthropophagus. Am J Trop Med Hyg 40, 356-9 (1989).	2712195	10690	10690_Pv
PubMed search	Plasmodium vivax	NCBITAXON	NCBITaxon:5855	anthropogenic habitat	ENVO	ENVO:00002031	Data collection	Alten, B., Caglar, S.S., Simsek, F.M. & Kaynas, S. Effect of insecticide-treated bednets for malaria control in Southeast Anatolia-Turkey. J Vector Ecol 28, 97-107 (2003).	12831134	6503	6503_Pv
PubMed search	Plasmodium vivax	NCBITAXON	NCBITaxon:5855	anthropogenic habitat	ENVO	ENVO:00002031	Data collection	Boisier, P., Jambou, R., Raharimalala, L. & Roux, J. Relationship between parasite density and fever risk in a community exposed to a low level of malaria transmission in Madagascar highlands. Am J Trop Med Hyg 67, 137-40 (2002).	12389936	6859	6859_Pv
PubMed search	Plasmodium vivax	NCBITAXON	NCBITaxon:5855	anthropogenic habitat	ENVO	ENVO:00002031	Data collection	Giha, H.A. et al. The epidemiology of febrile malaria episodes in an area of unstable and seasonal transmission. Trans R Soc Trop Med Hyg 94, 645-51 (2000).	11198648	7597	7597_Pv
PubMed search	Plasmodium vivax	NCBITAXON	NCBITaxon:5855	anthropogenic habitat	ENVO	ENVO:00002031	Data collection	Salcedo, J.M., Camargo, E.P., Krieger, H., Silva, L.H. & Camargo, L.M. Malaria control in an agro-industrial settlement of Rondonia (Western Amazon region, Brazil). Mem Inst Oswaldo Cruz 95, 139-45 (2000).	10733729	7936	7936_Pv
PubMed search	Plasmodium vivax	NCBITAXON	NCBITaxon:5855	anthropogenic habitat	ENVO	ENVO:00002031	Data collection	Camargo, L.M., Ferreira, M.U., Krieger, H., De Camargo, E.P. & Da Silva, L.P. Unstable hypoendemic malaria in Rondonia (western Amazon region, Brazil): epidemic outbreaks and work-associated incidence in an agro-industrial rural settlement. Am J Trop Med Hyg 51, 16-25 (1994).	8059911	9514	9514_Pv
PubMed search	Plasmodium vivax	NCBITAXON	NCBITaxon:5855	anthropogenic habitat	ENVO	ENVO:00002031	Data collection	Cardoso, M.A., Ferreira, M.U., Camargo, L.M. & Szarfarc, S.C. Anaemia, iron deficiency and malaria in a rural community in Brazilian Amazon. Eur J Clin Nutr 48, 326-32 (1994).	8055848	9553	9553_Pv
PubMed search	Plasmodium vivax	NCBITAXON	NCBITaxon:5855	anthropogenic habitat	ENVO	ENVO:00002031	Data collection	da Silva-Nunes, M. & Ferreira, M.U. Clinical spectrum of uncomplicated malaria in semi-immune Amazonians: beyond the "symptomatic" vs "asymptomatic" dichotomy. Mem Inst Oswaldo Cruz 102, 341-7 (2007).	17568940	4219	4219_Pv
PubMed search	Plasmodium vivax	NCBITAXON	NCBITaxon:5855	anthropogenic habitat	ENVO	ENVO:00002031	Data collection	Alves, F.P. et al. High prevalence of asymptomatic Plasmodium vivax and Plasmodium falciparum infections in native Amazonian populations. Am J Trop Med Hyg 66, 641-8 (2002).	12224567	6912	6912_Pv
PubMed search	Plasmodium vivax	NCBITAXON	NCBITaxon:5855	anthropogenic habitat	ENVO	ENVO:00002031	Data collection	Duarte, E.C., Gyorkos, T.W., Pang, L. & Abrahamowicz, M. Epidemiology of malaria in a hypoendemic Brazilian Amazon migrant population: a cohort study. Am J Trop Med Hyg 70, 229-37 (2004).	12224567	6127	6127_Pv
PubMed search	Plasmodium vivax	NCBITAXON	NCBITaxon:5855	anthropogenic habitat	ENVO	ENVO:00002031	Data collection	Tada, M.S. et al. Urban malaria in the Brazilian Western Amazon Region I: high prevalence of asymptomatic carriers in an urban riverside district is associated with a high level of clinical malaria. Mem Inst Oswaldo Cruz 102, 263-9 (2007).	17568930	4222	4222_Pv
PubMed search	Plasmodium vivax	NCBITAXON	NCBITaxon:5855	anthropogenic habitat	ENVO	ENVO:00002031	Data collection	Richards, F.O., Jr. et al. Permethrin-impregnated bed nets for malaria control in northern Guatemala: epidemiologic impact and community acceptance. Am J Trop Med Hyg 49, 410-8 (1993).	8214270	9717	9717_Pv
PubMed search	Plasmodium vivax	NCBITAXON	NCBITaxon:5855	anthropogenic habitat	ENVO	ENVO:00002031	Data collection	Guthmann, J.P., Llanos-Cuentas, A., Palacios, A. & Hall, A.J. Environmental factors as determinants of malaria risk. A descriptive study on the northern coast of Peru. Trop Med Int Health 7, 518-25 (2002).	12031074	7037	7037_Pv
PubMed search	Plasmodium vivax	NCBITAXON	NCBITaxon:5855	anthropogenic habitat	ENVO	ENVO:00002031	Data collection	Roper, M.H. et al. The epidemiology of malaria in an epidemic area of the Peruvian Amazon. Am J Trop Med Hyg 62, 247-56 (2000).	10813480	7862	7862_Pv
PubMed search	Plasmodium vivax	NCBITAXON	NCBITaxon:5855	anthropogenic habitat	ENVO	ENVO:00002031	Data collection	Noya, O. et al. A population-based clinical trial with the SPf66 synthetic Plasmodium falciparum malaria vaccine in Venezuela. J Infect Dis 170, 396-402 (1994).	8035026	9501	9501_Pv
PubMed search	Plasmodium vivax	NCBITAXON	NCBITaxon:5855	anthropogenic habitat	ENVO	ENVO:00002031	Data collection	Magris, M. et al. Community-randomized trial of lambdacyhalothrin-treated hammock nets for malaria control in Yanomami communities in the Amazon region of Venezuela. Trop Med Int Health 12, 392-403 (2007).	17313511	4429	4429_Pv
PubMed search	Plasmodium vivax	NCBITAXON	NCBITaxon:5855	anthropogenic habitat	ENVO	ENVO:00002031	Data collection	Laserson, K.F., Wypij, D., Petralanda, I., Spielman, A. & Maguire, J.H. Differential perpetuation of malaria species among Amazonian Yanomami Amerindians. Am J Trop Med Hyg 60, 767-73 (1999).	10344650	8199	8199_Pv
PubMed search	Plasmodium vivax	NCBITAXON	NCBITaxon:5855	anthropogenic habitat	ENVO	ENVO:00002031	Data collection	Neng, W. et al. Field evaluation of bednets impregnated with deltamethrin for malaria control. Southeast Asian J Trop Med Public Health 24, 664-71 (1993).	7939937	9681	9681_Pv
PubMed search	Plasmodium vivax	NCBITAXON	NCBITaxon:5855	anthropogenic habitat	ENVO	ENVO:00002031	Data collection	Sreehari, U. et al. Impact of Olyset nets on malaria transmission in India. J Vector Borne Dis 44, 137-44 (2007).	17722868	11274	11274_Pv
PubMed search	Plasmodium vivax	NCBITAXON	NCBITaxon:5855	anthropogenic habitat	ENVO	ENVO:00002031	Data collection	Ansari, M.A. & Razdan, R.K. Bio-efficacy and operational feasibility of alphacypermethrin (Fendona) impregnated mosquito nets to control rural malaria in northern India. J Vector Borne Dis 40, 33-42 (2003).	15119069	6061	6061_Pv
PubMed search	Plasmodium vivax	NCBITAXON	NCBITaxon:5855	anthropogenic habitat	ENVO	ENVO:00002031	Data collection	Ansari, M.A. & Razdan, R.K. Impact of residual spraying of Reldan against Anopheles culicifacies in selected villages of District Ghaziabad (Uttar pradesh), India. J Vector Borne Dis 41, 54-60 (2004).	15672557	5696	5696_Pv
PubMed search	Plasmodium vivax	NCBITAXON	NCBITaxon:5855	anthropogenic habitat	ENVO	ENVO:00002031	Data collection	Ansari, M.A. & Razdan, R.K. Operational feasibility and efficacy of deltamethrin impregnated hessian curtains in comparison to HCH indoor residual spraying to control malaria in selected villages of District Ghaziabad (U.P.), India. Indian J Malariol 37, 1-10 (2000).	11820076	7160	7160_Pv
PubMed search	Plasmodium vivax	NCBITAXON	NCBITaxon:5855	anthropogenic habitat	ENVO	ENVO:00002031	Data collection	Sharma, S.K. et al. Epidemiology of malaria transmission in forest and plain ecotype villages in Sundargarh District, Orissa, India. Trans R Soc Trop Med Hyg 100, 917-25 (2006).	16697022	4912	4912_Pv
PubMed search	Plasmodium vivax	NCBITAXON	NCBITaxon:5855	anthropogenic habitat	ENVO	ENVO:00002031	Data collection	Sharma, S.K., Tyagi, P.K., Padhan, K., Adak, T. & Subbarao, S.K. Malarial morbidity in tribal communities living in the forest and plain ecotypes of Orissa, India. Ann Trop Med Parasitol 98, 459-68 (2004).	15257795	5964	5964_Pv
PubMed search	Plasmodium vivax	NCBITAXON	NCBITaxon:5855	anthropogenic habitat	ENVO	ENVO:00002031	Data collection	Ghosh, S.K. et al. Larvivorous fish in wells target the malaria vector sibling species of the Anopheles culicifacies complex in villages in Karnataka, India. Trans R Soc Trop Med Hyg 99, 101-5 (2005).	15607336	5743	5743_Pv
PubMed search	Plasmodium vivax	NCBITAXON	NCBITaxon:5855	anthropogenic habitat	ENVO	ENVO:00002031	Data collection	Jambulingam, P. et al. Microlevel epidemiological variations in malaria & its implications on control strategy. Indian J Med Res 93, 371-8 (1991).	1797647	10231	10231_Pv
PubMed search	Plasmodium vivax	NCBITAXON	NCBITaxon:5855	anthropogenic habitat	ENVO	ENVO:00002031	Data collection	Sharma, S.K. et al. Effectiveness of mosquito nets treated with a tablet formulation of deltamethrin for malaria control in a hyperendemic tribal area of Sundargarh District, Orissa, India. J Am Mosq Control Assoc 22, 111-8 (2006).	16646332	4935	4935_Pv
PubMed search	Plasmodium vivax	NCBITAXON	NCBITaxon:5855	anthropogenic habitat	ENVO	ENVO:00002031	Data collection	Yadav, R.S., Sampath, T.R., Sharma, V.P., Adak, T. & Ghosh, S.K. Evaluation of lambdacyhalothrin-impregnated bednets in a malaria endemic area of India. Part 3. Effects on malaria incidence and clinical measures. J Am Mosq Control Assoc 14, 444-50 (1998).	10084139	8253	8253_Pv
PubMed search	Plasmodium vivax	NCBITAXON	NCBITaxon:5855	anthropogenic habitat	ENVO	ENVO:00002031	Data collection	Sharma, S.K. in Malaria Conference (Bhubaneswar, Orissa, 1997).		11280	11280_Pv
PubMed search	Plasmodium vivax	NCBITAXON	NCBITaxon:5855	anthropogenic habitat	ENVO	ENVO:00002031	Data collection	Subramanian, S. et al. Living conditions and occurrence of malaria in a rural community. Indian J Malariol 28, 29-37 (1991).	1915982	10328	10328_Pv
PubMed search	Plasmodium vivax	NCBITAXON	NCBITaxon:5855	anthropogenic habitat	ENVO	ENVO:00002031	Data collection	Rajagopalan, P.K., Pani, S.P., Das, P.K. & Jambulingam, P. Malaria in Koraput district of Orissa. Indian J Pediatr 56, 355-64 (1989).	2807471	10678	10678_Pv
PubMed search	Plasmodium vivax	NCBITAXON	NCBITaxon:5855	anthropogenic habitat	ENVO	ENVO:00002031	Data collection	Dev, V., Phookan, S., Sharma, V.P. & Anand, S.P. Physiographic and entomologic risk factors of malaria in Assam, India. Am J Trop Med Hyg 71, 451-6 (2004).	15516642	5797	5797_Pv
PubMed search	Plasmodium vivax	NCBITAXON	NCBITaxon:5855	anthropogenic habitat	ENVO	ENVO:00002031	Data collection	Prakash, A., Bhattacharyya, D.R., Mohapatra, P.K. & Mahanta, J. Role of the prevalent Anopheles species in the transmission of Plasmodium falciparum and P. vivax in Assam state, north-eastern India. Ann Trop Med Parasitol 98, 559-68 (2004).	15324463	5902	5902_Pv
PubMed search	Plasmodium vivax	NCBITAXON	NCBITaxon:5855	anthropogenic habitat	ENVO	ENVO:00002031	Data collection	Sharma, S.K. et al. Epidemiology of malaria transmission and development of natural immunity in a malaria-endemic village, San Dulakudar, in Orissa state, India. Am J Trop Med Hyg 71, 457-65 (2004).	15516643	5796	5796_Pv
PubMed search	Plasmodium vivax	NCBITAXON	NCBITaxon:5855	anthropogenic habitat	ENVO	ENVO:00002031	Data collection	Sharma, S.K. et al. Building small dams can decrease malaria: a comparative study from Sundargarh District, Orissa, India. Acta Trop 107, 174-8 (2008).	18585671	3555	3555_Pv
PubMed search	Plasmodium vivax	NCBITAXON	NCBITaxon:5855	anthropogenic habitat	ENVO	ENVO:00002031	Data collection	Singh, N., Mishra, S.S., Singh, M.P. & Sharma, V.P. Seasonality of Plasmodium vivax and P. falciparum in tribal villages in central India (1987-1995). Ann Trop Med Parasitol 94, 101-12 (2000).	10827865	7845	7845_Pv
PubMed search	Plasmodium vivax	NCBITAXON	NCBITaxon:5855	anthropogenic habitat	ENVO	ENVO:00002031	Data collection	Das, N.G., Talukdar, P.K. & Das, S.C. Epidemiological and entomological aspects of malaria in forest-fringed villages of Sonitpur district, Assam. J Vector Borne Dis 41, 5-9 (2004).	15332480	5867	5867_Pv
PubMed search	Plasmodium vivax	NCBITAXON	NCBITaxon:5855	anthropogenic habitat	ENVO	ENVO:00002031	Data collection	Yadav, R.S., Sharma, V.P., Ghosh, S.K. & Kumar, A. Quartan malaria--an investigation on the incidence of Plasmodium malariae in Bisra PHC, District Sundargarh, Orissa. Indian J Malariol 27, 85-94 (1990).	2209932	10496	10496_Pv
PubMed search	Plasmodium vivax	NCBITAXON	NCBITaxon:5855	anthropogenic habitat	ENVO	ENVO:00002031	Data collection	Sahu, S.S., Jambulingam, P., Vijayakumar, T., Subramanian, S. & Kalyanasundaram, M. Impact of alphacypermethrin treated bed nets on malaria in villages of Malkangiri district, Orissa, India. Acta Trop 89, 55-66 (2003).	14636983	6293	6293_Pv
PubMed search	Plasmodium vivax	NCBITAXON	NCBITaxon:5855	anthropogenic habitat	ENVO	ENVO:00002031	Data collection	Sahu, S.S., Vijayakumar, T., Kalyanasundaram, M., Subramanian, S. & Jambulingam, P. Impact of lambdacyhalothrin capsule suspension treated bed nets on malaria in tribal villages of Malkangiri district, Orissa, India. Indian J Med Res 128, 262-70 (2008).	19052336	3265	3265_Pv
PubMed search	Plasmodium vivax	NCBITAXON	NCBITaxon:5855	anthropogenic habitat	ENVO	ENVO:00002031	Data collection	Sharma, P.K., Ramakrishnan, R., Hutin, Y.J. & Gupte, M.D. Increasing incidence of malaria in Kurseong, Darjeeling District, West Bengal, India, 2000-2004. Trans R Soc Trop Med Hyg 103, 691-7 (2009).	18786685	3412	3412_Pv
PubMed search	Plasmodium vivax	NCBITAXON	NCBITaxon:5855	anthropogenic habitat	ENVO	ENVO:00002031	Data collection	Zaim, M., Ghavami, M.B., Nazari, M., Edrissian, G.H. & Nateghpour, M. Cyfluthrin (EW 050)-impregnated bednets in a malaria control program in Ghassreghand (Baluchistan, Iran). J Am Mosq Control Assoc 14, 421-30 (1998).	10084136	11275	11275_Pv
PubMed search	Plasmodium vivax	NCBITAXON	NCBITaxon:5855	anthropogenic habitat	ENVO	ENVO:00002031	Data collection	Soe-Soe et al. Premunition against Plasmodium falciparum in a malaria hyperendemic village in Myanmar. Trans R Soc Trop Med Hyg 95, 81-4 (2001).	11280074	7519	7519_Pv
PubMed search	Plasmodium vivax	NCBITAXON	NCBITaxon:5855	anthropogenic habitat	ENVO	ENVO:00002031	Data collection	van der Hoek, W., Konradsen, F., Dijkstra, D.S., Amerasinghe, P.H. & Amerasinghe, F.P. Risk factors for malaria: a microepidemiological study in a village in Sri Lanka. Trans R Soc Trop Med Hyg 92, 265-9 (1998).	9861392	8314	8314_Pv
PubMed search	Plasmodium vivax	NCBITAXON	NCBITaxon:5855	anthropogenic habitat	ENVO	ENVO:00002031	Data collection	Kamolratanakul, P., Butraporn, P., Prasittisuk, M., Prasittisuk, C. & Indaratna, K. Cost-effectiveness and sustainability of lambdacyhalothrin-treated mosquito nets in comparison to DDT spraying for malaria control in western Thailand. Am J Trop Med Hyg 65, 279-84 (2001).	11693869	11277	11277_Pv
PubMed search	Plasmodium vivax	NCBITAXON	NCBITaxon:5855	anthropogenic habitat	ENVO	ENVO:00002031	Data collection	Luxemburger, C. et al. The epidemiology of malaria in a Karen population on the western border of Thailand. Trans R Soc Trop Med Hyg 90, 105-11 (1996).	8761562	9038	9038_Pv
PubMed search	Plasmodium vivax	NCBITAXON	NCBITaxon:5855	anthropogenic habitat	ENVO	ENVO:00002031	Data collection	Nosten, F. et al. Effects of artesunate-mefloquine combination on incidence of Plasmodium falciparum malaria and mefloquine resistance in western Thailand: a prospective study. Lancet 356, 297-302 (2000).	11071185	11278	11278_Pv
PubMed search	Plasmodium vivax	NCBITAXON	NCBITaxon:5855	anthropogenic habitat	ENVO	ENVO:00002031	Data collection	Luxemburger, C. et al. Permethrin-impregnated bed nets for the prevention of malaria in schoolchildren on the Thai-Burmese border. Trans R Soc Trop Med Hyg 88, 155-9 (1994).	8036656	9589	9589_Pv
PubMed search	Plasmodium vivax	NCBITAXON	NCBITaxon:5855	anthropogenic habitat	ENVO	ENVO:00002031	Data collection	Kamol-Ratanakul, P. & Prasittisuk, C. The effectiveness of permethrin-impregnated bed nets against malaria for migrant workers in eastern Thailand. Am J Trop Med Hyg 47, 305-9 (1992).	1298090	9956	9956_Pv
PubMed search	Plasmodium vivax	NCBITAXON	NCBITaxon:5855	anthropogenic habitat	ENVO	ENVO:00002031	Data collection	Kamol-Ratanakul, P. & Prasittisuk, C. The effectiveness of permethrin-impregnated bed nets against malaria for migrant workers in eastern Thailand. Am J Trop Med Hyg 47, 305-9 (1992).	1298090	11279	11279_Pv
PubMed search	Plasmodium vivax	NCBITAXON	NCBITaxon:5855	anthropogenic habitat	ENVO	ENVO:00002031	Data collection	Kamolratanakul, P. et al. Epidemiological studies of malaria at Pong Nam Ron, eastern Thailand. Southeast Asian J Trop Med Public Health 25, 425-9 (1994). et al, 1994	7777902	9487	9487_Pv
PubMed search	Plasmodium vivax	NCBITAXON	NCBITaxon:5855	anthropogenic habitat	ENVO	ENVO:00002031	Data collection	Erhart, A. et al. Accuracy of the health information system on malaria surveillance in Vietnam. Trans R Soc Trop Med Hyg 101, 216-25 (2007).	16979202	4704	4704_Pv
PubMed search	Plasmodium vivax	NCBITAXON	NCBITaxon:5855	anthropogenic habitat	ENVO	ENVO:00002031	Data collection	Erhart, A. et al. Malaria epidemiology in a rural area of the Mekong Delta: a prospective community-based study. Trop Med Int Health 9, 1081-90 (2004).	15482400	5823	5823_Pv
PubMed search	Plasmodium vivax	NCBITAXON	NCBITaxon:5855	anthropogenic habitat	ENVO	ENVO:00002031	Data collection	Erhart, A. et al. Forest malaria in Vietnam: a challenge for control. Am J Trop Med Hyg 70, 110-8 (2004).	14993619	6151	6151_Pv
PubMed search	Plasmodium vivax	NCBITAXON	NCBITaxon:5855	anthropogenic habitat	ENVO	ENVO:00002031	Data collection	Sharma, S.K. et al. Efficacy of permethrin treated long-lasting insecticidal nets on malaria transmission and observations on the perceived side effects, collateral benefits and human safety in a hyperendemic tribal area of Orissa, India. Acta Trop 112, 181-7 (2009).	19647715	2797	2797_Pv
PubMed search	Plasmodium vivax	NCBITAXON	NCBITaxon:5855	anthropogenic habitat	ENVO	ENVO:00002031	Data collection	da Silva-Nunes, M. et al. Malaria on the Amazonian frontier: transmission dynamics, risk factors, spatial distribution, and prospects for control. Am J Trop Med Hyg 79, 624-35 (2008).	18840755	3362	3362_Pv
PubMed search	Plasmodium vivax	NCBITAXON	NCBITaxon:5855	anthropogenic habitat	ENVO	ENVO:00002031	Data collection	Sutton, P.L., Neyra, V., Hernandez, J.N. & Branch, O.H. Plasmodium falciparum and Plasmodium vivax infections in the Peruvian Amazon: propagation of complex, multiple allele-type infections without super-infection. Am J Trop Med Hyg 81, 950-60 (2009).	19996422	2552	2552_Pv
PubMed search	Plasmodium vivax	NCBITAXON	NCBITaxon:5855	anthropogenic habitat	ENVO	ENVO:00002031	Data collection	Singh, N., Nagpal, A.C., Saxena, A. & Singh, M.P. Changing scenario of malaria in central India, the replacement of Plasmodium vivax by Plasmodium falciparum (1986-2000). Trop Med Int Health 9, 364-71 (2004).	14996366	6145	6145_Pv
PubMed search	Plasmodium vivax	NCBITAXON	NCBITaxon:5855	anthropogenic habitat	ENVO	ENVO:00002031	Data collection	Betuela, I. et al. Relapses contribute significantly to the risk of Plasmodium vivax infection and disease in Papua New Guinean children 1-5 years of age. J Infect Dis 206, 1771-80 (2012).	22966124	567	567_Pv
PubMed search	Plasmodium vivax	NCBITAXON	NCBITaxon:5855	anthropogenic habitat	ENVO	ENVO:00002031	Data collection	Bhatt, R.M., Sharma, S.N., Uragayala, S., Dash, A.P. & Kamaraju, R. Effectiveness and durability of Interceptor(R) long-lasting insecticidal nets in a malaria endemic area of central India. Malar J 11, 189 (2012).	22682024	739	739_Pv
PubMed search	Plasmodium vivax	NCBITAXON	NCBITaxon:5855	anthropogenic habitat	ENVO	ENVO:00002031	Data collection	Soleimani-Ahmadi, M. et al. Field evaluation of permethrin long-lasting insecticide treated nets (Olyset(R)) for malaria control in an endemic area, southeast of Iran. Acta Trop 123, 146-53 (2012).	22579798	789	789_Pv
PubMed search	Plasmodium vivax	NCBITAXON	NCBITaxon:5855	anthropogenic habitat	ENVO	ENVO:00002031	Data collection	Lee, G. et al. Comparative effects of vivax malaria, fever and diarrhoea on child growth. Int J Epidemiol 41, 531-9 (2012).	22258823	1043	1043_Pv
PubMed search	Plasmodium vivax	NCBITAXON	NCBITaxon:5855	anthropogenic habitat	ENVO	ENVO:00002031	Data collection	Koepfli, C. et al. Multiplicity and diversity of Plasmodium vivax infections in a highly endemic region in Papua New Guinea. PLoS Negl Trop Dis 5, e1424 (2011).	22206027	1085	1085_Pv
PubMed search	Plasmodium vivax	NCBITAXON	NCBITaxon:5855	anthropogenic habitat	ENVO	ENVO:00002031	Data collection	Clark, T.D. et al. Incidence of malaria and efficacy of combination antimalarial therapies over 4 years in an urban cohort of Ugandan children. PLoS One 5, e11759 (2010).	20689585	2073	2073_Pv
PubMed search	Plasmodium vivax	NCBITAXON	NCBITaxon:5855	anthropogenic habitat	ENVO	ENVO:00002031	Data collection	Gasasira, A.F. et al. Effect of trimethoprim-sulphamethoxazole on the risk of malaria in HIV-infected Ugandan children living in an area of widespread antifolate resistance. Malar J 9, 177 (2010).	20573194	2160	2160_Pv
PubMed search	Plasmodium vivax	NCBITAXON	NCBITaxon:5855	anthropogenic habitat	ENVO	ENVO:00002031	Data collection	Katsuragawa, T.H. et al. The dynamics of transmission and spatial distribution of malaria in riverside areas of Porto Velho, Rondonia, in the Amazon region of Brazil. PLoS One 5, e9245 (2010).	20169070	2406	2406_Pv
PubMed search	Plasmodium vivax	NCBITAXON	NCBITaxon:5855	anthropogenic habitat	ENVO	ENVO:00002031	Data collection	da Silva, N.S. et al. Epidemiology and control of frontier malaria in Brazil: lessons from community-based studies in rural Amazonia. Trans R Soc Trop Med Hyg 104, 343-50 (2010).	20106494	2454	2454_Pv
PubMed search	Plasmodium vivax	NCBITAXON	NCBITaxon:5855	anthropogenic habitat	ENVO	ENVO:00002031	Data collection	Michon, P. et al. The risk of malarial infections and disease in Papua New Guinean children. Am J Trop Med Hyg 76, 997-1008 (2007).	17556601	4235	4235_Pv
PubMed search	Plasmodium vivax	NCBITAXON	NCBITaxon:5855	anthropogenic habitat	ENVO	ENVO:00002031	Data collection	Ferreira, M.U. et al. Population structure and transmission dynamics of Plasmodium vivax in rural Amazonia. J Infect Dis 195, 1218-26 (2007).	17357061	4394	4394_Pv
PubMed search	Plasmodium vivax	NCBITAXON	NCBITaxon:5855	anthropogenic habitat	ENVO	ENVO:00002031	Data collection	Rosanas-Urgell, A. et al. Reduced risk of Plasmodium vivax malaria in Papua New Guinean children with Southeast Asian ovalocytosis in two cohorts and a case-control study. PLoS Med 9, e1001305 (2012).	22973182	561	561_Pv
PubMed search	Plasmodium vivax	NCBITAXON	NCBITaxon:5855	anthropogenic habitat	ENVO	ENVO:00002031	Data collection	Mueller, I. et al. Force of infection is key to understanding the epidemiology of Plasmodium falciparum malaria in Papua New Guinean children. Proc Natl Acad Sci U S A 109, 10030-5 (2012).	22665809	748	748_Pv
PubMed search	Plasmodium vivax	NCBITAXON	NCBITaxon:5855	anthropogenic habitat	ENVO	ENVO:00002031	Data collection	Kinzer, M.H. et al. Active case detection, treatment of falciparum malaria with combined chloroquine and sulphadoxine/pyrimethamine and vivax malaria with chloroquine and molecular markers of anti-malarial resistance in the Republic of Vanuatu. Malar J 9, 89 (2010).	20370920	2314	2314_Pv
PubMed search	Plasmodium vivax	NCBITAXON	NCBITaxon:5855	anthropogenic habitat	ENVO	ENVO:00002031	Data collection	Magris, M., Rubio-Palis, Y., Menares, C. & Villegas, L. Vector bionomics and malaria transmission in the Upper Orinoco River, Southern Venezuela. Mem Inst Oswaldo Cruz 102, 303-11 (2007).	17568935	4220	4220_Pv
PubMed search	Plasmodium vivax	NCBITAXON	NCBITaxon:5855	anthropogenic habitat	ENVO	ENVO:00002031	Data collection	Richard, S.A. et al. Zinc and iron supplementation and malaria, diarrhea, and respiratory infections in children in the Peruvian Amazon. Am J Trop Med Hyg 75, 126-32 (2006).	16837718	4815	4815_Pv
PubMed search	Plasmodium vivax	NCBITAXON	NCBITaxon:5855	anthropogenic habitat	ENVO	ENVO:00002031	Data collection	Maguire, J.D. et al. Mefloquine is highly efficacious against chloroquine-resistant Plasmodium vivax malaria and Plasmodium falciparum malaria in Papua, Indonesia. Clin Infect Dis 42, 1067-72 (2006).	16575721	4992	4992_Pv
PubMed search	Plasmodium vivax	NCBITAXON	NCBITaxon:5855	anthropogenic habitat	ENVO	ENVO:00002031	Data collection	Branch, O. et al. Clustered local transmission and asymptomatic Plasmodium falciparum and Plasmodium vivax malaria infections in a recently emerged, hypoendemic Peruvian Amazon community. Malar J 4, 27 (2005).	15975146	5433	5433_Pv
PubMed search	Plasmodium vivax	NCBITAXON	NCBITaxon:5855	anthropogenic habitat	ENVO	ENVO:00002031	Data collection	Coleman, R.E. et al. Infectivity of asymptomatic Plasmodium-infected human populations to Anopheles dirus mosquitoes in western Thailand. J Med Entomol 41, 201-8 (2004).	15061279	6092	6092_Pv
PubMed search	Plasmodium vivax	NCBITAXON	NCBITaxon:5855	anthropogenic habitat	ENVO	ENVO:00002031	Data collection	Coleman, R.E. et al. Comparison of field and expert laboratory microscopy for active surveillance for asymptomatic Plasmodium falciparum and Plasmodium vivax in western Thailand. Am J Trop Med Hyg 67, 141-4 (2002).	12389937	6858	6858_Pv
PubMed search	Plasmodium vivax	NCBITAXON	NCBITaxon:5855	anthropogenic habitat	ENVO	ENVO:00002031	Data collection	Kamal, S. & Das, S.C. Epidemiological observations on malaria in some parts of Darrang District, Assam. Indian J Malariol 38, 25-31 (2001).	11963817	7082	7082_Pv
PubMed search	Plasmodium vivax	NCBITAXON	NCBITaxon:5855	anthropogenic habitat	ENVO	ENVO:00002031	Data collection	Yadav, R.S., Sampath, R.R. & Sharma, V.P. Deltamethrin treated bednets for control of malaria transmitted by Anopheles culicifacies (Diptera: Culicidae) in India. J Med Entomol 38, 613-22 (2001).	11580032	7295	7295_Pv
PubMed search	Plasmodium vivax	NCBITAXON	NCBITaxon:5855	anthropogenic habitat	ENVO	ENVO:00002031	Data collection	Nosten, F. et al. Effects of artesunate-mefloquine combination on incidence of Plasmodium falciparum malaria and mefloquine resistance in western Thailand: a prospective study. Lancet 356, 297-302 (2000).	11071185	7681	7681_Pv
PubMed search	Plasmodium vivax	NCBITAXON	NCBITaxon:5855	anthropogenic habitat	ENVO	ENVO:00002031	Data collection	Sharma, V.P., Uprety, H.C., Srivastava, P.K. & Chandrahas, R.K. Studies on malaria transmission in hutments of Delhi. Indian J Malariol 22, 77-84 (1985).	3830748	11172	11172_Pv
PubMed search	Plasmodium vivax	NCBITAXON	NCBITaxon:5855	anthropogenic habitat	ENVO	ENVO:00002031	Data collection	Verma, B.L. & Srivastava, R.N. Quantitative assessment of malaria morbidity based on longitudinal data in 10 Indian villages. J Trop Med Hyg 89, 57-60 (1986).	3534281	11114	11114_Pv
PubMed search	Plasmodium vivax	NCBITAXON	NCBITaxon:5855	anthropogenic habitat	ENVO	ENVO:00002031	Data collection	Limsomwong, N., Pang, L.W. & Singharaj, P. Malaria prophylaxis with proguanil in children living in a malaria-endemic area. Am J Trop Med Hyg 38, 231-6 (1988).	3281487	10862	10862_Pv
PubMed search	Plasmodium vivax	NCBITAXON	NCBITaxon:5855	anthropogenic habitat	ENVO	ENVO:00002031	Data collection	Rosenberg, R., Andre, R.G., Ngampatom, S., Hatz, C. & Burge, R. A stable, oligosymptomatic malaria focus in Thailand. Trans R Soc Trop Med Hyg 84, 14-21 (1990).	2189235	10586	10586_Pv
PubMed search	Plasmodium vivax	NCBITAXON	NCBITaxon:5855	anthropogenic habitat	ENVO	ENVO:00002031	Data collection	Dutta, P., Bhattacharyya, D.R. & Dutta, L.P. Epidemiological observations on malaria in some parts of Tengakhat PHC, Dibrugarh district, Assam. Indian J Malariol 28, 121-8 (1991).	1810748	10288	10288_Pv
PubMed search	Plasmodium vivax	NCBITAXON	NCBITaxon:5855	anthropogenic habitat	ENVO	ENVO:00002031	Data collection	Kumar, A., Sharma, V.P. & Thavaselvam, D. Malaria related to constructions in Panaji, Goa. Indian J Malariol 28, 219-25 (1991).	1824357	10214	10214_Pv
PubMed search	Plasmodium vivax	NCBITAXON	NCBITaxon:5855	anthropogenic habitat	ENVO	ENVO:00002031	Data collection	Prasad, R.N., Virk, K.J., Sharma, T. & Dutta, G.D. Malaria epidemic in Baniyani village, District Farrukhabad (U.P.). Indian J Malariol 29, 219-24 (1992).	1291343	9968	9968_Pv
PubMed search	Plasmodium vivax	NCBITAXON	NCBITaxon:5855	anthropogenic habitat	ENVO	ENVO:00002031	Data collection	Loha, E., Lunde, T.M. & Lindtjorn, B. Effect of bednets and indoor residual spraying on spatio-temporal clustering of malaria in a village in south Ethiopia: a longitudinal study. PLoS One 7, e47354 (2012).	23077598	490	490_Pv
PubMed search	Plasmodium vivax	NCBITAXON	NCBITaxon:5855	anthropogenic habitat	ENVO	ENVO:00002031	Data collection	Lin, E. et al. Differential patterns of infection and disease with P. falciparum and P. vivax in young Papua New Guinean children. PLoS One 5, e9047 (2010).	20140220	2421	2421_Pv
PubMed search	Plasmodium vivax	NCBITAXON	NCBITaxon:5855	anthropogenic habitat	ENVO	ENVO:00002031	Data collection	Sur, D. et al. The malaria and typhoid fever burden in the slums of Kolkata, India: data from a prospective community-based study. Trans R Soc Trop Med Hyg 100, 725-33 (2006).	16455118	5076	5076_Pv
PubMed search	Plasmodium vivax	NCBITAXON	NCBITaxon:5855	anthropogenic habitat	ENVO	ENVO:00002031	Data collection	Carme, B., Lecat, J. & Lefebvre, P. [Malaria in an outbreak zone in Oyapock (French Guiana): incidence of malaria attacks in the American Indian population of Camopi]. Med Trop (Mars) 65, 149-54 (2005).	16038355	5390	5390_Pv
PubMed search	Plasmodium vivax	NCBITAXON	NCBITaxon:5855	anthropogenic habitat	ENVO	ENVO:00002031	Data collection	Barcus, M.J. et al. Primary infection by Plasmodium falciparum or P. vivax in a cohort of Javanese migrants to Indonesian Papua. Ann Trop Med Parasitol 97, 565-74 (2003).	14511554	6369	6369_Pv
PubMed search	Plasmodium vivax	NCBITAXON	NCBITaxon:5855	anthropogenic habitat	ENVO	ENVO:00002031	Data collection	Singh, N. & Mishra, A.K. Anopheline ecology and malaria transmission at a new irrigation project area (Bargi Dam) in Jabalpur (Central India). J Am Mosq Control Assoc 16, 279-87 (2000).	11198914	7593	7593_Pv
PubMed search	Plasmodium vivax	NCBITAXON	NCBITaxon:5855	anthropogenic habitat	ENVO	ENVO:00002031	Data collection	Rowland, M., Mahmood, P., Iqbal, J., Carneiro, I. & Chavasse, D. Indoor residual spraying with alphacypermethrin controls malaria in Pakistan: a community-randomized trial. Trop Med Int Health 5, 472-81 (2000).	10964269	7747	7747_Pv
PubMed search	Plasmodium vivax	NCBITAXON	NCBITaxon:5855	anthropogenic habitat	ENVO	ENVO:00002031	Data collection	Maitland, K. et al. The interaction between Plasmodium falciparum and P. vivax in children on Espiritu Santo island, Vanuatu. Trans R Soc Trop Med Hyg 90, 614-20 (1996).	9015495	8888	8888_Pv
PubMed search	Plasmodium vivax	NCBITAXON	NCBITaxon:5855	anthropogenic habitat	ENVO	ENVO:00002031	Data collection	Williams, T.N. et al. High incidence of malaria in alpha-thalassaemic children. Nature 383, 522-5 (1996).	8849722	8900	8900_Pv
PubMed search	Plasmodium vivax	NCBITAXON	NCBITaxon:5855	anthropogenic habitat	ENVO	ENVO:00002031	Data collection	Nosten, F. et al. Randomised double-blind placebo-controlled trial of SPf66 malaria vaccine in children in northwestern Thailand. Shoklo SPf66 Malaria Vaccine Trial Group. Lancet 348, 701-7 (1996).	8806288	8917	8917_Pv
PubMed search	Plasmodium vivax	NCBITAXON	NCBITaxon:5855	anthropogenic habitat	ENVO	ENVO:00002031	Data collection	Ghosh, S.K., Yadav, R.S., Das, B.S. & Sharma, V.P. Influence of nutritional and haemoglobin status on malaria infection in children. Indian J Pediatr 62, 321-6 (1995).	10829885	9268	9268_Pv
