# Supplementary material for: Global database of matched Plasmodium falciparum and P. vivax incidence and prevalence records from 1985–2013
Source: Sci Data. 2015 Aug 18;2:150012. doi: 10.1038/sdata.2015.12 (PMC4540003; doi:10.1038/sdata.2015.12)
Supplement: Supplementary information [file sdata201512-isa1.zip › a_assay_Battle.txt]

Sample Name	Protocol REF	Protocol REF	Protocol REF	Assay Name	Raw Data File	Comment [Data Repository]	Comment [Data Record Accession]	Comment [Data Record URI]
4706_Pf	Geo-positioning of data	Calculating incidence	Matching prevalence to incidence	4706_Pf	PfPvAllData06032015_AgeStand.csv	Dryad	10.5061/dryad.j0kv0	http://dx.doi.org/10.5061/dryad.j0kv0
6626_Pf	Geo-positioning of data	Calculating incidence	Matching prevalence to incidence	6626_Pf	PfPvAllData06032015_AgeStand.csv	Dryad	10.5061/dryad.j0kv0	http://dx.doi.org/10.5061/dryad.j0kv0
5511_Pf	Geo-positioning of data	Calculating incidence	Matching prevalence to incidence	5511_Pf	PfPvAllData06032015_AgeStand.csv	Dryad	10.5061/dryad.j0kv0	http://dx.doi.org/10.5061/dryad.j0kv0
6859_Pf	Geo-positioning of data	Calculating incidence	Matching prevalence to incidence	6859_Pf	PfPvAllData06032015_AgeStand.csv	Dryad	10.5061/dryad.j0kv0	http://dx.doi.org/10.5061/dryad.j0kv0
3910_Pf	Geo-positioning of data	Calculating incidence	Matching prevalence to incidence	3910_Pf	PfPvAllData06032015_AgeStand.csv	Dryad	10.5061/dryad.j0kv0	http://dx.doi.org/10.5061/dryad.j0kv0
5603_Pf	Geo-positioning of data	Calculating incidence	Matching prevalence to incidence	5603_Pf	PfPvAllData06032015_AgeStand.csv	Dryad	10.5061/dryad.j0kv0	http://dx.doi.org/10.5061/dryad.j0kv0
6765_Pf	Geo-positioning of data	Calculating incidence	Matching prevalence to incidence	6765_Pf	PfPvAllData06032015_AgeStand.csv	Dryad	10.5061/dryad.j0kv0	http://dx.doi.org/10.5061/dryad.j0kv0
7705_Pf	Geo-positioning of data	Calculating incidence	Matching prevalence to incidence	7705_Pf	PfPvAllData06032015_AgeStand.csv	Dryad	10.5061/dryad.j0kv0	http://dx.doi.org/10.5061/dryad.j0kv0
11287_Pf	Geo-positioning of data	Calculating incidence	Matching prevalence to incidence	11287_Pf	PfPvAllData06032015_AgeStand.csv	Dryad	10.5061/dryad.j0kv0	http://dx.doi.org/10.5061/dryad.j0kv0
4702_Pf	Geo-positioning of data	Calculating incidence	Matching prevalence to incidence	4702_Pf	PfPvAllData06032015_AgeStand.csv	Dryad	10.5061/dryad.j0kv0	http://dx.doi.org/10.5061/dryad.j0kv0
7138_Pf	Geo-positioning of data	Calculating incidence	Matching prevalence to incidence	7138_Pf	PfPvAllData06032015_AgeStand.csv	Dryad	10.5061/dryad.j0kv0	http://dx.doi.org/10.5061/dryad.j0kv0
7597_Pf	Geo-positioning of data	Calculating incidence	Matching prevalence to incidence	7597_Pf	PfPvAllData06032015_AgeStand.csv	Dryad	10.5061/dryad.j0kv0	http://dx.doi.org/10.5061/dryad.j0kv0
7936_Pf	Geo-positioning of data	Calculating incidence	Matching prevalence to incidence	7936_Pf	PfPvAllData06032015_AgeStand.csv	Dryad	10.5061/dryad.j0kv0	http://dx.doi.org/10.5061/dryad.j0kv0
9514_Pf	Geo-positioning of data	Calculating incidence	Matching prevalence to incidence	9514_Pf	PfPvAllData06032015_AgeStand.csv	Dryad	10.5061/dryad.j0kv0	http://dx.doi.org/10.5061/dryad.j0kv0
9553_Pf	Geo-positioning of data	Calculating incidence	Matching prevalence to incidence	9553_Pf	PfPvAllData06032015_AgeStand.csv	Dryad	10.5061/dryad.j0kv0	http://dx.doi.org/10.5061/dryad.j0kv0
4219_Pf	Geo-positioning of data	Calculating incidence	Matching prevalence to incidence	4219_Pf	PfPvAllData06032015_AgeStand.csv	Dryad	10.5061/dryad.j0kv0	http://dx.doi.org/10.5061/dryad.j0kv0
6912_Pf	Geo-positioning of data	Calculating incidence	Matching prevalence to incidence	6912_Pf	PfPvAllData06032015_AgeStand.csv	Dryad	10.5061/dryad.j0kv0	http://dx.doi.org/10.5061/dryad.j0kv0
6127_Pf	Geo-positioning of data	Calculating incidence	Matching prevalence to incidence	6127_Pf	PfPvAllData06032015_AgeStand.csv	Dryad	10.5061/dryad.j0kv0	http://dx.doi.org/10.5061/dryad.j0kv0
4222_Pf	Geo-positioning of data	Calculating incidence	Matching prevalence to incidence	4222_Pf	PfPvAllData06032015_AgeStand.csv	Dryad	10.5061/dryad.j0kv0	http://dx.doi.org/10.5061/dryad.j0kv0
9717_Pf	Geo-positioning of data	Calculating incidence	Matching prevalence to incidence	9717_Pf	PfPvAllData06032015_AgeStand.csv	Dryad	10.5061/dryad.j0kv0	http://dx.doi.org/10.5061/dryad.j0kv0
7037_Pf	Geo-positioning of data	Calculating incidence	Matching prevalence to incidence	7037_Pf	PfPvAllData06032015_AgeStand.csv	Dryad	10.5061/dryad.j0kv0	http://dx.doi.org/10.5061/dryad.j0kv0
7862_Pf	Geo-positioning of data	Calculating incidence	Matching prevalence to incidence	7862_Pf	PfPvAllData06032015_AgeStand.csv	Dryad	10.5061/dryad.j0kv0	http://dx.doi.org/10.5061/dryad.j0kv0
9501_Pf	Geo-positioning of data	Calculating incidence	Matching prevalence to incidence	9501_Pf	PfPvAllData06032015_AgeStand.csv	Dryad	10.5061/dryad.j0kv0	http://dx.doi.org/10.5061/dryad.j0kv0
4429_Pf	Geo-positioning of data	Calculating incidence	Matching prevalence to incidence	4429_Pf	PfPvAllData06032015_AgeStand.csv	Dryad	10.5061/dryad.j0kv0	http://dx.doi.org/10.5061/dryad.j0kv0
8199_Pf	Geo-positioning of data	Calculating incidence	Matching prevalence to incidence	8199_Pf	PfPvAllData06032015_AgeStand.csv	Dryad	10.5061/dryad.j0kv0	http://dx.doi.org/10.5061/dryad.j0kv0
9681_Pf	Geo-positioning of data	Calculating incidence	Matching prevalence to incidence	9681_Pf	PfPvAllData06032015_AgeStand.csv	Dryad	10.5061/dryad.j0kv0	http://dx.doi.org/10.5061/dryad.j0kv0
11274_Pf	Geo-positioning of data	Calculating incidence	Matching prevalence to incidence	11274_Pf	PfPvAllData06032015_AgeStand.csv	Dryad	10.5061/dryad.j0kv0	http://dx.doi.org/10.5061/dryad.j0kv0
6061_Pf	Geo-positioning of data	Calculating incidence	Matching prevalence to incidence	6061_Pf	PfPvAllData06032015_AgeStand.csv	Dryad	10.5061/dryad.j0kv0	http://dx.doi.org/10.5061/dryad.j0kv0
5696_Pf	Geo-positioning of data	Calculating incidence	Matching prevalence to incidence	5696_Pf	PfPvAllData06032015_AgeStand.csv	Dryad	10.5061/dryad.j0kv0	http://dx.doi.org/10.5061/dryad.j0kv0
7160_Pf	Geo-positioning of data	Calculating incidence	Matching prevalence to incidence	7160_Pf	PfPvAllData06032015_AgeStand.csv	Dryad	10.5061/dryad.j0kv0	http://dx.doi.org/10.5061/dryad.j0kv0
4912_Pf	Geo-positioning of data	Calculating incidence	Matching prevalence to incidence	4912_Pf	PfPvAllData06032015_AgeStand.csv	Dryad	10.5061/dryad.j0kv0	http://dx.doi.org/10.5061/dryad.j0kv0
5964_Pf	Geo-positioning of data	Calculating incidence	Matching prevalence to incidence	5964_Pf	PfPvAllData06032015_AgeStand.csv	Dryad	10.5061/dryad.j0kv0	http://dx.doi.org/10.5061/dryad.j0kv0
5743_Pf	Geo-positioning of data	Calculating incidence	Matching prevalence to incidence	5743_Pf	PfPvAllData06032015_AgeStand.csv	Dryad	10.5061/dryad.j0kv0	http://dx.doi.org/10.5061/dryad.j0kv0
10231_Pf	Geo-positioning of data	Calculating incidence	Matching prevalence to incidence	10231_Pf	PfPvAllData06032015_AgeStand.csv	Dryad	10.5061/dryad.j0kv0	http://dx.doi.org/10.5061/dryad.j0kv0
4935_Pf	Geo-positioning of data	Calculating incidence	Matching prevalence to incidence	4935_Pf	PfPvAllData06032015_AgeStand.csv	Dryad	10.5061/dryad.j0kv0	http://dx.doi.org/10.5061/dryad.j0kv0
8253_Pf	Geo-positioning of data	Calculating incidence	Matching prevalence to incidence	8253_Pf	PfPvAllData06032015_AgeStand.csv	Dryad	10.5061/dryad.j0kv0	http://dx.doi.org/10.5061/dryad.j0kv0
11280_Pf	Geo-positioning of data	Calculating incidence	Matching prevalence to incidence	11280_Pf	PfPvAllData06032015_AgeStand.csv	Dryad	10.5061/dryad.j0kv0	http://dx.doi.org/10.5061/dryad.j0kv0
10328_Pf	Geo-positioning of data	Calculating incidence	Matching prevalence to incidence	10328_Pf	PfPvAllData06032015_AgeStand.csv	Dryad	10.5061/dryad.j0kv0	http://dx.doi.org/10.5061/dryad.j0kv0
10678_Pf	Geo-positioning of data	Calculating incidence	Matching prevalence to incidence	10678_Pf	PfPvAllData06032015_AgeStand.csv	Dryad	10.5061/dryad.j0kv0	http://dx.doi.org/10.5061/dryad.j0kv0
5797_Pf	Geo-positioning of data	Calculating incidence	Matching prevalence to incidence	5797_Pf	PfPvAllData06032015_AgeStand.csv	Dryad	10.5061/dryad.j0kv0	http://dx.doi.org/10.5061/dryad.j0kv0
5902_Pf	Geo-positioning of data	Calculating incidence	Matching prevalence to incidence	5902_Pf	PfPvAllData06032015_AgeStand.csv	Dryad	10.5061/dryad.j0kv0	http://dx.doi.org/10.5061/dryad.j0kv0
5796_Pf	Geo-positioning of data	Calculating incidence	Matching prevalence to incidence	5796_Pf	PfPvAllData06032015_AgeStand.csv	Dryad	10.5061/dryad.j0kv0	http://dx.doi.org/10.5061/dryad.j0kv0
3555_Pf	Geo-positioning of data	Calculating incidence	Matching prevalence to incidence	3555_Pf	PfPvAllData06032015_AgeStand.csv	Dryad	10.5061/dryad.j0kv0	http://dx.doi.org/10.5061/dryad.j0kv0
7845_Pf	Geo-positioning of data	Calculating incidence	Matching prevalence to incidence	7845_Pf	PfPvAllData06032015_AgeStand.csv	Dryad	10.5061/dryad.j0kv0	http://dx.doi.org/10.5061/dryad.j0kv0
5867_Pf	Geo-positioning of data	Calculating incidence	Matching prevalence to incidence	5867_Pf	PfPvAllData06032015_AgeStand.csv	Dryad	10.5061/dryad.j0kv0	http://dx.doi.org/10.5061/dryad.j0kv0
10496_Pf	Geo-positioning of data	Calculating incidence	Matching prevalence to incidence	10496_Pf	PfPvAllData06032015_AgeStand.csv	Dryad	10.5061/dryad.j0kv0	http://dx.doi.org/10.5061/dryad.j0kv0
6293_Pf	Geo-positioning of data	Calculating incidence	Matching prevalence to incidence	6293_Pf	PfPvAllData06032015_AgeStand.csv	Dryad	10.5061/dryad.j0kv0	http://dx.doi.org/10.5061/dryad.j0kv0
3265_Pf	Geo-positioning of data	Calculating incidence	Matching prevalence to incidence	3265_Pf	PfPvAllData06032015_AgeStand.csv	Dryad	10.5061/dryad.j0kv0	http://dx.doi.org/10.5061/dryad.j0kv0
3412_Pf	Geo-positioning of data	Calculating incidence	Matching prevalence to incidence	3412_Pf	PfPvAllData06032015_AgeStand.csv	Dryad	10.5061/dryad.j0kv0	http://dx.doi.org/10.5061/dryad.j0kv0
11275_Pf	Geo-positioning of data	Calculating incidence	Matching prevalence to incidence	11275_Pf	PfPvAllData06032015_AgeStand.csv	Dryad	10.5061/dryad.j0kv0	http://dx.doi.org/10.5061/dryad.j0kv0
7519_Pf	Geo-positioning of data	Calculating incidence	Matching prevalence to incidence	7519_Pf	PfPvAllData06032015_AgeStand.csv	Dryad	10.5061/dryad.j0kv0	http://dx.doi.org/10.5061/dryad.j0kv0
8314_Pf	Geo-positioning of data	Calculating incidence	Matching prevalence to incidence	8314_Pf	PfPvAllData06032015_AgeStand.csv	Dryad	10.5061/dryad.j0kv0	http://dx.doi.org/10.5061/dryad.j0kv0
11277_Pf	Geo-positioning of data	Calculating incidence	Matching prevalence to incidence	11277_Pf	PfPvAllData06032015_AgeStand.csv	Dryad	10.5061/dryad.j0kv0	http://dx.doi.org/10.5061/dryad.j0kv0
9038_Pf	Geo-positioning of data	Calculating incidence	Matching prevalence to incidence	9038_Pf	PfPvAllData06032015_AgeStand.csv	Dryad	10.5061/dryad.j0kv0	http://dx.doi.org/10.5061/dryad.j0kv0
11278_Pf	Geo-positioning of data	Calculating incidence	Matching prevalence to incidence	11278_Pf	PfPvAllData06032015_AgeStand.csv	Dryad	10.5061/dryad.j0kv0	http://dx.doi.org/10.5061/dryad.j0kv0
9589_Pf	Geo-positioning of data	Calculating incidence	Matching prevalence to incidence	9589_Pf	PfPvAllData06032015_AgeStand.csv	Dryad	10.5061/dryad.j0kv0	http://dx.doi.org/10.5061/dryad.j0kv0
9956_Pf	Geo-positioning of data	Calculating incidence	Matching prevalence to incidence	9956_Pf	PfPvAllData06032015_AgeStand.csv	Dryad	10.5061/dryad.j0kv0	http://dx.doi.org/10.5061/dryad.j0kv0
11279_Pf	Geo-positioning of data	Calculating incidence	Matching prevalence to incidence	11279_Pf	PfPvAllData06032015_AgeStand.csv	Dryad	10.5061/dryad.j0kv0	http://dx.doi.org/10.5061/dryad.j0kv0
9487_Pf	Geo-positioning of data	Calculating incidence	Matching prevalence to incidence	9487_Pf	PfPvAllData06032015_AgeStand.csv	Dryad	10.5061/dryad.j0kv0	http://dx.doi.org/10.5061/dryad.j0kv0
4704_Pf	Geo-positioning of data	Calculating incidence	Matching prevalence to incidence	4704_Pf	PfPvAllData06032015_AgeStand.csv	Dryad	10.5061/dryad.j0kv0	http://dx.doi.org/10.5061/dryad.j0kv0
5823_Pf	Geo-positioning of data	Calculating incidence	Matching prevalence to incidence	5823_Pf	PfPvAllData06032015_AgeStand.csv	Dryad	10.5061/dryad.j0kv0	http://dx.doi.org/10.5061/dryad.j0kv0
6151_Pf	Geo-positioning of data	Calculating incidence	Matching prevalence to incidence	6151_Pf	PfPvAllData06032015_AgeStand.csv	Dryad	10.5061/dryad.j0kv0	http://dx.doi.org/10.5061/dryad.j0kv0
2797_Pf	Geo-positioning of data	Calculating incidence	Matching prevalence to incidence	2797_Pf	PfPvAllData06032015_AgeStand.csv	Dryad	10.5061/dryad.j0kv0	http://dx.doi.org/10.5061/dryad.j0kv0
3362_Pf	Geo-positioning of data	Calculating incidence	Matching prevalence to incidence	3362_Pf	PfPvAllData06032015_AgeStand.csv	Dryad	10.5061/dryad.j0kv0	http://dx.doi.org/10.5061/dryad.j0kv0
2552_Pf	Geo-positioning of data	Calculating incidence	Matching prevalence to incidence	2552_Pf	PfPvAllData06032015_AgeStand.csv	Dryad	10.5061/dryad.j0kv0	http://dx.doi.org/10.5061/dryad.j0kv0
6145_Pf	Geo-positioning of data	Calculating incidence	Matching prevalence to incidence	6145_Pf	PfPvAllData06032015_AgeStand.csv	Dryad	10.5061/dryad.j0kv0	http://dx.doi.org/10.5061/dryad.j0kv0
4327_Pf	Geo-positioning of data	Calculating incidence	Matching prevalence to incidence	4327_Pf	PfPvAllData06032015_AgeStand.csv	Dryad	10.5061/dryad.j0kv0	http://dx.doi.org/10.5061/dryad.j0kv0
7111_Pf	Geo-positioning of data	Calculating incidence	Matching prevalence to incidence	7111_Pf	PfPvAllData06032015_AgeStand.csv	Dryad	10.5061/dryad.j0kv0	http://dx.doi.org/10.5061/dryad.j0kv0
6564_Pf	Geo-positioning of data	Calculating incidence	Matching prevalence to incidence	6564_Pf	PfPvAllData06032015_AgeStand.csv	Dryad	10.5061/dryad.j0kv0	http://dx.doi.org/10.5061/dryad.j0kv0
5346_Pf	Geo-positioning of data	Calculating incidence	Matching prevalence to incidence	5346_Pf	PfPvAllData06032015_AgeStand.csv	Dryad	10.5061/dryad.j0kv0	http://dx.doi.org/10.5061/dryad.j0kv0
8624_Pf	Geo-positioning of data	Calculating incidence	Matching prevalence to incidence	8624_Pf	PfPvAllData06032015_AgeStand.csv	Dryad	10.5061/dryad.j0kv0	http://dx.doi.org/10.5061/dryad.j0kv0
8368_Pf	Geo-positioning of data	Calculating incidence	Matching prevalence to incidence	8368_Pf	PfPvAllData06032015_AgeStand.csv	Dryad	10.5061/dryad.j0kv0	http://dx.doi.org/10.5061/dryad.j0kv0
11288_Pf	Geo-positioning of data	Calculating incidence	Matching prevalence to incidence	11288_Pf	PfPvAllData06032015_AgeStand.csv	Dryad	10.5061/dryad.j0kv0	http://dx.doi.org/10.5061/dryad.j0kv0
5347_Pf	Geo-positioning of data	Calculating incidence	Matching prevalence to incidence	5347_Pf	PfPvAllData06032015_AgeStand.csv	Dryad	10.5061/dryad.j0kv0	http://dx.doi.org/10.5061/dryad.j0kv0
12_Pf	Geo-positioning of data	Calculating incidence	Matching prevalence to incidence	12_Pf	PfPvAllData06032015_AgeStand.csv	Dryad	10.5061/dryad.j0kv0	http://dx.doi.org/10.5061/dryad.j0kv0
213_Pf	Geo-positioning of data	Calculating incidence	Matching prevalence to incidence	213_Pf	PfPvAllData06032015_AgeStand.csv	Dryad	10.5061/dryad.j0kv0	http://dx.doi.org/10.5061/dryad.j0kv0
304_Pf	Geo-positioning of data	Calculating incidence	Matching prevalence to incidence	304_Pf	PfPvAllData06032015_AgeStand.csv	Dryad	10.5061/dryad.j0kv0	http://dx.doi.org/10.5061/dryad.j0kv0
551_Pf	Geo-positioning of data	Calculating incidence	Matching prevalence to incidence	551_Pf	PfPvAllData06032015_AgeStand.csv	Dryad	10.5061/dryad.j0kv0	http://dx.doi.org/10.5061/dryad.j0kv0
567_Pf	Geo-positioning of data	Calculating incidence	Matching prevalence to incidence	567_Pf	PfPvAllData06032015_AgeStand.csv	Dryad	10.5061/dryad.j0kv0	http://dx.doi.org/10.5061/dryad.j0kv0
601_Pf	Geo-positioning of data	Calculating incidence	Matching prevalence to incidence	601_Pf	PfPvAllData06032015_AgeStand.csv	Dryad	10.5061/dryad.j0kv0	http://dx.doi.org/10.5061/dryad.j0kv0
651_Pf	Geo-positioning of data	Calculating incidence	Matching prevalence to incidence	651_Pf	PfPvAllData06032015_AgeStand.csv	Dryad	10.5061/dryad.j0kv0	http://dx.doi.org/10.5061/dryad.j0kv0
672_Pf	Geo-positioning of data	Calculating incidence	Matching prevalence to incidence	672_Pf	PfPvAllData06032015_AgeStand.csv	Dryad	10.5061/dryad.j0kv0	http://dx.doi.org/10.5061/dryad.j0kv0
739_Pf	Geo-positioning of data	Calculating incidence	Matching prevalence to incidence	739_Pf	PfPvAllData06032015_AgeStand.csv	Dryad	10.5061/dryad.j0kv0	http://dx.doi.org/10.5061/dryad.j0kv0
789_Pf	Geo-positioning of data	Calculating incidence	Matching prevalence to incidence	789_Pf	PfPvAllData06032015_AgeStand.csv	Dryad	10.5061/dryad.j0kv0	http://dx.doi.org/10.5061/dryad.j0kv0
809_Pf	Geo-positioning of data	Calculating incidence	Matching prevalence to incidence	809_Pf	PfPvAllData06032015_AgeStand.csv	Dryad	10.5061/dryad.j0kv0	http://dx.doi.org/10.5061/dryad.j0kv0
978_Pf	Geo-positioning of data	Calculating incidence	Matching prevalence to incidence	978_Pf	PfPvAllData06032015_AgeStand.csv	Dryad	10.5061/dryad.j0kv0	http://dx.doi.org/10.5061/dryad.j0kv0
1014_Pf	Geo-positioning of data	Calculating incidence	Matching prevalence to incidence	1014_Pf	PfPvAllData06032015_AgeStand.csv	Dryad	10.5061/dryad.j0kv0	http://dx.doi.org/10.5061/dryad.j0kv0
1026_Pf	Geo-positioning of data	Calculating incidence	Matching prevalence to incidence	1026_Pf	PfPvAllData06032015_AgeStand.csv	Dryad	10.5061/dryad.j0kv0	http://dx.doi.org/10.5061/dryad.j0kv0
1043_Pf	Geo-positioning of data	Calculating incidence	Matching prevalence to incidence	1043_Pf	PfPvAllData06032015_AgeStand.csv	Dryad	10.5061/dryad.j0kv0	http://dx.doi.org/10.5061/dryad.j0kv0
1085_Pf	Geo-positioning of data	Calculating incidence	Matching prevalence to incidence	1085_Pf	PfPvAllData06032015_AgeStand.csv	Dryad	10.5061/dryad.j0kv0	http://dx.doi.org/10.5061/dryad.j0kv0
1122_Pf	Geo-positioning of data	Calculating incidence	Matching prevalence to incidence	1122_Pf	PfPvAllData06032015_AgeStand.csv	Dryad	10.5061/dryad.j0kv0	http://dx.doi.org/10.5061/dryad.j0kv0
1195_Pf	Geo-positioning of data	Calculating incidence	Matching prevalence to incidence	1195_Pf	PfPvAllData06032015_AgeStand.csv	Dryad	10.5061/dryad.j0kv0	http://dx.doi.org/10.5061/dryad.j0kv0
1332_Pf	Geo-positioning of data	Calculating incidence	Matching prevalence to incidence	1332_Pf	PfPvAllData06032015_AgeStand.csv	Dryad	10.5061/dryad.j0kv0	http://dx.doi.org/10.5061/dryad.j0kv0
1341_Pf	Geo-positioning of data	Calculating incidence	Matching prevalence to incidence	1341_Pf	PfPvAllData06032015_AgeStand.csv	Dryad	10.5061/dryad.j0kv0	http://dx.doi.org/10.5061/dryad.j0kv0
1348_Pf	Geo-positioning of data	Calculating incidence	Matching prevalence to incidence	1348_Pf	PfPvAllData06032015_AgeStand.csv	Dryad	10.5061/dryad.j0kv0	http://dx.doi.org/10.5061/dryad.j0kv0
1349_Pf	Geo-positioning of data	Calculating incidence	Matching prevalence to incidence	1349_Pf	PfPvAllData06032015_AgeStand.csv	Dryad	10.5061/dryad.j0kv0	http://dx.doi.org/10.5061/dryad.j0kv0
1352_Pf	Geo-positioning of data	Calculating incidence	Matching prevalence to incidence	1352_Pf	PfPvAllData06032015_AgeStand.csv	Dryad	10.5061/dryad.j0kv0	http://dx.doi.org/10.5061/dryad.j0kv0
1426_Pf	Geo-positioning of data	Calculating incidence	Matching prevalence to incidence	1426_Pf	PfPvAllData06032015_AgeStand.csv	Dryad	10.5061/dryad.j0kv0	http://dx.doi.org/10.5061/dryad.j0kv0
1515_Pf	Geo-positioning of data	Calculating incidence	Matching prevalence to incidence	1515_Pf	PfPvAllData06032015_AgeStand.csv	Dryad	10.5061/dryad.j0kv0	http://dx.doi.org/10.5061/dryad.j0kv0
1821_Pf	Geo-positioning of data	Calculating incidence	Matching prevalence to incidence	1821_Pf	PfPvAllData06032015_AgeStand.csv	Dryad	10.5061/dryad.j0kv0	http://dx.doi.org/10.5061/dryad.j0kv0
1832_Pf	Geo-positioning of data	Calculating incidence	Matching prevalence to incidence	1832_Pf	PfPvAllData06032015_AgeStand.csv	Dryad	10.5061/dryad.j0kv0	http://dx.doi.org/10.5061/dryad.j0kv0
2028_Pf	Geo-positioning of data	Calculating incidence	Matching prevalence to incidence	2028_Pf	PfPvAllData06032015_AgeStand.csv	Dryad	10.5061/dryad.j0kv0	http://dx.doi.org/10.5061/dryad.j0kv0
2073_Pf	Geo-positioning of data	Calculating incidence	Matching prevalence to incidence	2073_Pf	PfPvAllData06032015_AgeStand.csv	Dryad	10.5061/dryad.j0kv0	http://dx.doi.org/10.5061/dryad.j0kv0
2160_Pf	Geo-positioning of data	Calculating incidence	Matching prevalence to incidence	2160_Pf	PfPvAllData06032015_AgeStand.csv	Dryad	10.5061/dryad.j0kv0	http://dx.doi.org/10.5061/dryad.j0kv0
2406_Pf	Geo-positioning of data	Calculating incidence	Matching prevalence to incidence	2406_Pf	PfPvAllData06032015_AgeStand.csv	Dryad	10.5061/dryad.j0kv0	http://dx.doi.org/10.5061/dryad.j0kv0
2454_Pf	Geo-positioning of data	Calculating incidence	Matching prevalence to incidence	2454_Pf	PfPvAllData06032015_AgeStand.csv	Dryad	10.5061/dryad.j0kv0	http://dx.doi.org/10.5061/dryad.j0kv0
2702_Pf	Geo-positioning of data	Calculating incidence	Matching prevalence to incidence	2702_Pf	PfPvAllData06032015_AgeStand.csv	Dryad	10.5061/dryad.j0kv0	http://dx.doi.org/10.5061/dryad.j0kv0
3156_Pf	Geo-positioning of data	Calculating incidence	Matching prevalence to incidence	3156_Pf	PfPvAllData06032015_AgeStand.csv	Dryad	10.5061/dryad.j0kv0	http://dx.doi.org/10.5061/dryad.j0kv0
3320_Pf	Geo-positioning of data	Calculating incidence	Matching prevalence to incidence	3320_Pf	PfPvAllData06032015_AgeStand.csv	Dryad	10.5061/dryad.j0kv0	http://dx.doi.org/10.5061/dryad.j0kv0
3429_Pf	Geo-positioning of data	Calculating incidence	Matching prevalence to incidence	3429_Pf	PfPvAllData06032015_AgeStand.csv	Dryad	10.5061/dryad.j0kv0	http://dx.doi.org/10.5061/dryad.j0kv0
3528_Pf	Geo-positioning of data	Calculating incidence	Matching prevalence to incidence	3528_Pf	PfPvAllData06032015_AgeStand.csv	Dryad	10.5061/dryad.j0kv0	http://dx.doi.org/10.5061/dryad.j0kv0
4238_Pf	Geo-positioning of data	Calculating incidence	Matching prevalence to incidence	4238_Pf	PfPvAllData06032015_AgeStand.csv	Dryad	10.5061/dryad.j0kv0	http://dx.doi.org/10.5061/dryad.j0kv0
3945_Pf	Geo-positioning of data	Calculating incidence	Matching prevalence to incidence	3945_Pf	PfPvAllData06032015_AgeStand.csv	Dryad	10.5061/dryad.j0kv0	http://dx.doi.org/10.5061/dryad.j0kv0
3981_Pf	Geo-positioning of data	Calculating incidence	Matching prevalence to incidence	3981_Pf	PfPvAllData06032015_AgeStand.csv	Dryad	10.5061/dryad.j0kv0	http://dx.doi.org/10.5061/dryad.j0kv0
4226_Pf	Geo-positioning of data	Calculating incidence	Matching prevalence to incidence	4226_Pf	PfPvAllData06032015_AgeStand.csv	Dryad	10.5061/dryad.j0kv0	http://dx.doi.org/10.5061/dryad.j0kv0
4235_Pf	Geo-positioning of data	Calculating incidence	Matching prevalence to incidence	4235_Pf	PfPvAllData06032015_AgeStand.csv	Dryad	10.5061/dryad.j0kv0	http://dx.doi.org/10.5061/dryad.j0kv0
4246_Pf	Geo-positioning of data	Calculating incidence	Matching prevalence to incidence	4246_Pf	PfPvAllData06032015_AgeStand.csv	Dryad	10.5061/dryad.j0kv0	http://dx.doi.org/10.5061/dryad.j0kv0
4394_Pf	Geo-positioning of data	Calculating incidence	Matching prevalence to incidence	4394_Pf	PfPvAllData06032015_AgeStand.csv	Dryad	10.5061/dryad.j0kv0	http://dx.doi.org/10.5061/dryad.j0kv0
4453_Pf	Geo-positioning of data	Calculating incidence	Matching prevalence to incidence	4453_Pf	PfPvAllData06032015_AgeStand.csv	Dryad	10.5061/dryad.j0kv0	http://dx.doi.org/10.5061/dryad.j0kv0
4976_Pf	Geo-positioning of data	Calculating incidence	Matching prevalence to incidence	4976_Pf	PfPvAllData06032015_AgeStand.csv	Dryad	10.5061/dryad.j0kv0	http://dx.doi.org/10.5061/dryad.j0kv0
5723_Pf	Geo-positioning of data	Calculating incidence	Matching prevalence to incidence	5723_Pf	PfPvAllData06032015_AgeStand.csv	Dryad	10.5061/dryad.j0kv0	http://dx.doi.org/10.5061/dryad.j0kv0
5755_Pf	Geo-positioning of data	Calculating incidence	Matching prevalence to incidence	5755_Pf	PfPvAllData06032015_AgeStand.csv	Dryad	10.5061/dryad.j0kv0	http://dx.doi.org/10.5061/dryad.j0kv0
5981_Pf	Geo-positioning of data	Calculating incidence	Matching prevalence to incidence	5981_Pf	PfPvAllData06032015_AgeStand.csv	Dryad	10.5061/dryad.j0kv0	http://dx.doi.org/10.5061/dryad.j0kv0
6325_Pf	Geo-positioning of data	Calculating incidence	Matching prevalence to incidence	6325_Pf	PfPvAllData06032015_AgeStand.csv	Dryad	10.5061/dryad.j0kv0	http://dx.doi.org/10.5061/dryad.j0kv0
6804_Pf	Geo-positioning of data	Calculating incidence	Matching prevalence to incidence	6804_Pf	PfPvAllData06032015_AgeStand.csv	Dryad	10.5061/dryad.j0kv0	http://dx.doi.org/10.5061/dryad.j0kv0
6961_Pf	Geo-positioning of data	Calculating incidence	Matching prevalence to incidence	6961_Pf	PfPvAllData06032015_AgeStand.csv	Dryad	10.5061/dryad.j0kv0	http://dx.doi.org/10.5061/dryad.j0kv0
8195_Pf	Geo-positioning of data	Calculating incidence	Matching prevalence to incidence	8195_Pf	PfPvAllData06032015_AgeStand.csv	Dryad	10.5061/dryad.j0kv0	http://dx.doi.org/10.5061/dryad.j0kv0
9454_Pf	Geo-positioning of data	Calculating incidence	Matching prevalence to incidence	9454_Pf	PfPvAllData06032015_AgeStand.csv	Dryad	10.5061/dryad.j0kv0	http://dx.doi.org/10.5061/dryad.j0kv0
9796_Pf	Geo-positioning of data	Calculating incidence	Matching prevalence to incidence	9796_Pf	PfPvAllData06032015_AgeStand.csv	Dryad	10.5061/dryad.j0kv0	http://dx.doi.org/10.5061/dryad.j0kv0
10275_Pf	Geo-positioning of data	Calculating incidence	Matching prevalence to incidence	10275_Pf	PfPvAllData06032015_AgeStand.csv	Dryad	10.5061/dryad.j0kv0	http://dx.doi.org/10.5061/dryad.j0kv0
10949_Pf	Geo-positioning of data	Calculating incidence	Matching prevalence to incidence	10949_Pf	PfPvAllData06032015_AgeStand.csv	Dryad	10.5061/dryad.j0kv0	http://dx.doi.org/10.5061/dryad.j0kv0
11043_Pf	Geo-positioning of data	Calculating incidence	Matching prevalence to incidence	11043_Pf	PfPvAllData06032015_AgeStand.csv	Dryad	10.5061/dryad.j0kv0	http://dx.doi.org/10.5061/dryad.j0kv0
11293_Pf	Geo-positioning of data	Calculating incidence	Matching prevalence to incidence	11293_Pf	PfPvAllData06032015_AgeStand.csv	Dryad	10.5061/dryad.j0kv0	http://dx.doi.org/10.5061/dryad.j0kv0
11294_Pf	Geo-positioning of data	Calculating incidence	Matching prevalence to incidence	11294_Pf	PfPvAllData06032015_AgeStand.csv	Dryad	10.5061/dryad.j0kv0	http://dx.doi.org/10.5061/dryad.j0kv0
11297_Pf	Geo-positioning of data	Calculating incidence	Matching prevalence to incidence	11297_Pf	PfPvAllData06032015_AgeStand.csv	Dryad	10.5061/dryad.j0kv0	http://dx.doi.org/10.5061/dryad.j0kv0
169_Pf	Geo-positioning of data	Calculating incidence	Matching prevalence to incidence	169_Pf	PfPvAllData06032015_AgeStand.csv	Dryad	10.5061/dryad.j0kv0	http://dx.doi.org/10.5061/dryad.j0kv0
527_Pf	Geo-positioning of data	Calculating incidence	Matching prevalence to incidence	527_Pf	PfPvAllData06032015_AgeStand.csv	Dryad	10.5061/dryad.j0kv0	http://dx.doi.org/10.5061/dryad.j0kv0
561_Pf	Geo-positioning of data	Calculating incidence	Matching prevalence to incidence	561_Pf	PfPvAllData06032015_AgeStand.csv	Dryad	10.5061/dryad.j0kv0	http://dx.doi.org/10.5061/dryad.j0kv0
737_Pf	Geo-positioning of data	Calculating incidence	Matching prevalence to incidence	737_Pf	PfPvAllData06032015_AgeStand.csv	Dryad	10.5061/dryad.j0kv0	http://dx.doi.org/10.5061/dryad.j0kv0
748_Pf	Geo-positioning of data	Calculating incidence	Matching prevalence to incidence	748_Pf	PfPvAllData06032015_AgeStand.csv	Dryad	10.5061/dryad.j0kv0	http://dx.doi.org/10.5061/dryad.j0kv0
1792_Pf	Geo-positioning of data	Calculating incidence	Matching prevalence to incidence	1792_Pf	PfPvAllData06032015_AgeStand.csv	Dryad	10.5061/dryad.j0kv0	http://dx.doi.org/10.5061/dryad.j0kv0
2069_Pf	Geo-positioning of data	Calculating incidence	Matching prevalence to incidence	2069_Pf	PfPvAllData06032015_AgeStand.csv	Dryad	10.5061/dryad.j0kv0	http://dx.doi.org/10.5061/dryad.j0kv0
2314_Pf	Geo-positioning of data	Calculating incidence	Matching prevalence to incidence	2314_Pf	PfPvAllData06032015_AgeStand.csv	Dryad	10.5061/dryad.j0kv0	http://dx.doi.org/10.5061/dryad.j0kv0
2506_Pf	Geo-positioning of data	Calculating incidence	Matching prevalence to incidence	2506_Pf	PfPvAllData06032015_AgeStand.csv	Dryad	10.5061/dryad.j0kv0	http://dx.doi.org/10.5061/dryad.j0kv0
2916_Pf	Geo-positioning of data	Calculating incidence	Matching prevalence to incidence	2916_Pf	PfPvAllData06032015_AgeStand.csv	Dryad	10.5061/dryad.j0kv0	http://dx.doi.org/10.5061/dryad.j0kv0
3134_Pf	Geo-positioning of data	Calculating incidence	Matching prevalence to incidence	3134_Pf	PfPvAllData06032015_AgeStand.csv	Dryad	10.5061/dryad.j0kv0	http://dx.doi.org/10.5061/dryad.j0kv0
3618_Pf	Geo-positioning of data	Calculating incidence	Matching prevalence to incidence	3618_Pf	PfPvAllData06032015_AgeStand.csv	Dryad	10.5061/dryad.j0kv0	http://dx.doi.org/10.5061/dryad.j0kv0
3801_Pf	Geo-positioning of data	Calculating incidence	Matching prevalence to incidence	3801_Pf	PfPvAllData06032015_AgeStand.csv	Dryad	10.5061/dryad.j0kv0	http://dx.doi.org/10.5061/dryad.j0kv0
4129_Pf	Geo-positioning of data	Calculating incidence	Matching prevalence to incidence	4129_Pf	PfPvAllData06032015_AgeStand.csv	Dryad	10.5061/dryad.j0kv0	http://dx.doi.org/10.5061/dryad.j0kv0
4220_Pf	Geo-positioning of data	Calculating incidence	Matching prevalence to incidence	4220_Pf	PfPvAllData06032015_AgeStand.csv	Dryad	10.5061/dryad.j0kv0	http://dx.doi.org/10.5061/dryad.j0kv0
4815_Pf	Geo-positioning of data	Calculating incidence	Matching prevalence to incidence	4815_Pf	PfPvAllData06032015_AgeStand.csv	Dryad	10.5061/dryad.j0kv0	http://dx.doi.org/10.5061/dryad.j0kv0
4992_Pf	Geo-positioning of data	Calculating incidence	Matching prevalence to incidence	4992_Pf	PfPvAllData06032015_AgeStand.csv	Dryad	10.5061/dryad.j0kv0	http://dx.doi.org/10.5061/dryad.j0kv0
5051_Pf	Geo-positioning of data	Calculating incidence	Matching prevalence to incidence	5051_Pf	PfPvAllData06032015_AgeStand.csv	Dryad	10.5061/dryad.j0kv0	http://dx.doi.org/10.5061/dryad.j0kv0
5433_Pf	Geo-positioning of data	Calculating incidence	Matching prevalence to incidence	5433_Pf	PfPvAllData06032015_AgeStand.csv	Dryad	10.5061/dryad.j0kv0	http://dx.doi.org/10.5061/dryad.j0kv0
5772_Pf	Geo-positioning of data	Calculating incidence	Matching prevalence to incidence	5772_Pf	PfPvAllData06032015_AgeStand.csv	Dryad	10.5061/dryad.j0kv0	http://dx.doi.org/10.5061/dryad.j0kv0
6092_Pf	Geo-positioning of data	Calculating incidence	Matching prevalence to incidence	6092_Pf	PfPvAllData06032015_AgeStand.csv	Dryad	10.5061/dryad.j0kv0	http://dx.doi.org/10.5061/dryad.j0kv0
6157_Pf	Geo-positioning of data	Calculating incidence	Matching prevalence to incidence	6157_Pf	PfPvAllData06032015_AgeStand.csv	Dryad	10.5061/dryad.j0kv0	http://dx.doi.org/10.5061/dryad.j0kv0
6531_Pf	Geo-positioning of data	Calculating incidence	Matching prevalence to incidence	6531_Pf	PfPvAllData06032015_AgeStand.csv	Dryad	10.5061/dryad.j0kv0	http://dx.doi.org/10.5061/dryad.j0kv0
6643_Pf	Geo-positioning of data	Calculating incidence	Matching prevalence to incidence	6643_Pf	PfPvAllData06032015_AgeStand.csv	Dryad	10.5061/dryad.j0kv0	http://dx.doi.org/10.5061/dryad.j0kv0
6858_Pf	Geo-positioning of data	Calculating incidence	Matching prevalence to incidence	6858_Pf	PfPvAllData06032015_AgeStand.csv	Dryad	10.5061/dryad.j0kv0	http://dx.doi.org/10.5061/dryad.j0kv0
7082_Pf	Geo-positioning of data	Calculating incidence	Matching prevalence to incidence	7082_Pf	PfPvAllData06032015_AgeStand.csv	Dryad	10.5061/dryad.j0kv0	http://dx.doi.org/10.5061/dryad.j0kv0
7216_Pf	Geo-positioning of data	Calculating incidence	Matching prevalence to incidence	7216_Pf	PfPvAllData06032015_AgeStand.csv	Dryad	10.5061/dryad.j0kv0	http://dx.doi.org/10.5061/dryad.j0kv0
7295_Pf	Geo-positioning of data	Calculating incidence	Matching prevalence to incidence	7295_Pf	PfPvAllData06032015_AgeStand.csv	Dryad	10.5061/dryad.j0kv0	http://dx.doi.org/10.5061/dryad.j0kv0
7303_Pf	Geo-positioning of data	Calculating incidence	Matching prevalence to incidence	7303_Pf	PfPvAllData06032015_AgeStand.csv	Dryad	10.5061/dryad.j0kv0	http://dx.doi.org/10.5061/dryad.j0kv0
7681_Pf	Geo-positioning of data	Calculating incidence	Matching prevalence to incidence	7681_Pf	PfPvAllData06032015_AgeStand.csv	Dryad	10.5061/dryad.j0kv0	http://dx.doi.org/10.5061/dryad.j0kv0
7700_Pf	Geo-positioning of data	Calculating incidence	Matching prevalence to incidence	7700_Pf	PfPvAllData06032015_AgeStand.csv	Dryad	10.5061/dryad.j0kv0	http://dx.doi.org/10.5061/dryad.j0kv0
8144_Pf	Geo-positioning of data	Calculating incidence	Matching prevalence to incidence	8144_Pf	PfPvAllData06032015_AgeStand.csv	Dryad	10.5061/dryad.j0kv0	http://dx.doi.org/10.5061/dryad.j0kv0
8149_Pf	Geo-positioning of data	Calculating incidence	Matching prevalence to incidence	8149_Pf	PfPvAllData06032015_AgeStand.csv	Dryad	10.5061/dryad.j0kv0	http://dx.doi.org/10.5061/dryad.j0kv0
11295_Pf	Geo-positioning of data	Calculating incidence	Matching prevalence to incidence	11295_Pf	PfPvAllData06032015_AgeStand.csv	Dryad	10.5061/dryad.j0kv0	http://dx.doi.org/10.5061/dryad.j0kv0
11292_Pf	Geo-positioning of data	Calculating incidence	Matching prevalence to incidence	11292_Pf	PfPvAllData06032015_AgeStand.csv	Dryad	10.5061/dryad.j0kv0	http://dx.doi.org/10.5061/dryad.j0kv0
11291_Pf	Geo-positioning of data	Calculating incidence	Matching prevalence to incidence	11291_Pf	PfPvAllData06032015_AgeStand.csv	Dryad	10.5061/dryad.j0kv0	http://dx.doi.org/10.5061/dryad.j0kv0
11290_Pf	Geo-positioning of data	Calculating incidence	Matching prevalence to incidence	11290_Pf	PfPvAllData06032015_AgeStand.csv	Dryad	10.5061/dryad.j0kv0	http://dx.doi.org/10.5061/dryad.j0kv0
11172_Pf	Geo-positioning of data	Calculating incidence	Matching prevalence to incidence	11172_Pf	PfPvAllData06032015_AgeStand.csv	Dryad	10.5061/dryad.j0kv0	http://dx.doi.org/10.5061/dryad.j0kv0
11114_Pf	Geo-positioning of data	Calculating incidence	Matching prevalence to incidence	11114_Pf	PfPvAllData06032015_AgeStand.csv	Dryad	10.5061/dryad.j0kv0	http://dx.doi.org/10.5061/dryad.j0kv0
10862_Pf	Geo-positioning of data	Calculating incidence	Matching prevalence to incidence	10862_Pf	PfPvAllData06032015_AgeStand.csv	Dryad	10.5061/dryad.j0kv0	http://dx.doi.org/10.5061/dryad.j0kv0
10713_Pf	Geo-positioning of data	Calculating incidence	Matching prevalence to incidence	10713_Pf	PfPvAllData06032015_AgeStand.csv	Dryad	10.5061/dryad.j0kv0	http://dx.doi.org/10.5061/dryad.j0kv0
10708_Pf	Geo-positioning of data	Calculating incidence	Matching prevalence to incidence	10708_Pf	PfPvAllData06032015_AgeStand.csv	Dryad	10.5061/dryad.j0kv0	http://dx.doi.org/10.5061/dryad.j0kv0
10613_Pf	Geo-positioning of data	Calculating incidence	Matching prevalence to incidence	10613_Pf	PfPvAllData06032015_AgeStand.csv	Dryad	10.5061/dryad.j0kv0	http://dx.doi.org/10.5061/dryad.j0kv0
10586_Pf	Geo-positioning of data	Calculating incidence	Matching prevalence to incidence	10586_Pf	PfPvAllData06032015_AgeStand.csv	Dryad	10.5061/dryad.j0kv0	http://dx.doi.org/10.5061/dryad.j0kv0
10486_Pf	Geo-positioning of data	Calculating incidence	Matching prevalence to incidence	10486_Pf	PfPvAllData06032015_AgeStand.csv	Dryad	10.5061/dryad.j0kv0	http://dx.doi.org/10.5061/dryad.j0kv0
10418_Pf	Geo-positioning of data	Calculating incidence	Matching prevalence to incidence	10418_Pf	PfPvAllData06032015_AgeStand.csv	Dryad	10.5061/dryad.j0kv0	http://dx.doi.org/10.5061/dryad.j0kv0
10381_Pf	Geo-positioning of data	Calculating incidence	Matching prevalence to incidence	10381_Pf	PfPvAllData06032015_AgeStand.csv	Dryad	10.5061/dryad.j0kv0	http://dx.doi.org/10.5061/dryad.j0kv0
10350_Pf	Geo-positioning of data	Calculating incidence	Matching prevalence to incidence	10350_Pf	PfPvAllData06032015_AgeStand.csv	Dryad	10.5061/dryad.j0kv0	http://dx.doi.org/10.5061/dryad.j0kv0
10340_Pf	Geo-positioning of data	Calculating incidence	Matching prevalence to incidence	10340_Pf	PfPvAllData06032015_AgeStand.csv	Dryad	10.5061/dryad.j0kv0	http://dx.doi.org/10.5061/dryad.j0kv0
10329_Pf	Geo-positioning of data	Calculating incidence	Matching prevalence to incidence	10329_Pf	PfPvAllData06032015_AgeStand.csv	Dryad	10.5061/dryad.j0kv0	http://dx.doi.org/10.5061/dryad.j0kv0
10288_Pf	Geo-positioning of data	Calculating incidence	Matching prevalence to incidence	10288_Pf	PfPvAllData06032015_AgeStand.csv	Dryad	10.5061/dryad.j0kv0	http://dx.doi.org/10.5061/dryad.j0kv0
10214_Pf	Geo-positioning of data	Calculating incidence	Matching prevalence to incidence	10214_Pf	PfPvAllData06032015_AgeStand.csv	Dryad	10.5061/dryad.j0kv0	http://dx.doi.org/10.5061/dryad.j0kv0
9968_Pf	Geo-positioning of data	Calculating incidence	Matching prevalence to incidence	9968_Pf	PfPvAllData06032015_AgeStand.csv	Dryad	10.5061/dryad.j0kv0	http://dx.doi.org/10.5061/dryad.j0kv0
9910_Pf	Geo-positioning of data	Calculating incidence	Matching prevalence to incidence	9910_Pf	PfPvAllData06032015_AgeStand.csv	Dryad	10.5061/dryad.j0kv0	http://dx.doi.org/10.5061/dryad.j0kv0
2124_Pf	Geo-positioning of data	Calculating incidence	Matching prevalence to incidence	2124_Pf	PfPvAllData06032015_AgeStand.csv	Dryad	10.5061/dryad.j0kv0	http://dx.doi.org/10.5061/dryad.j0kv0
490_Pf	Geo-positioning of data	Calculating incidence	Matching prevalence to incidence	490_Pf	PfPvAllData06032015_AgeStand.csv	Dryad	10.5061/dryad.j0kv0	http://dx.doi.org/10.5061/dryad.j0kv0
2421_Pf	Geo-positioning of data	Calculating incidence	Matching prevalence to incidence	2421_Pf	PfPvAllData06032015_AgeStand.csv	Dryad	10.5061/dryad.j0kv0	http://dx.doi.org/10.5061/dryad.j0kv0
5076_Pf	Geo-positioning of data	Calculating incidence	Matching prevalence to incidence	5076_Pf	PfPvAllData06032015_AgeStand.csv	Dryad	10.5061/dryad.j0kv0	http://dx.doi.org/10.5061/dryad.j0kv0
5231_Pf	Geo-positioning of data	Calculating incidence	Matching prevalence to incidence	5231_Pf	PfPvAllData06032015_AgeStand.csv	Dryad	10.5061/dryad.j0kv0	http://dx.doi.org/10.5061/dryad.j0kv0
5390_Pf	Geo-positioning of data	Calculating incidence	Matching prevalence to incidence	5390_Pf	PfPvAllData06032015_AgeStand.csv	Dryad	10.5061/dryad.j0kv0	http://dx.doi.org/10.5061/dryad.j0kv0
5927_Pf	Geo-positioning of data	Calculating incidence	Matching prevalence to incidence	5927_Pf	PfPvAllData06032015_AgeStand.csv	Dryad	10.5061/dryad.j0kv0	http://dx.doi.org/10.5061/dryad.j0kv0
5940_Pf	Geo-positioning of data	Calculating incidence	Matching prevalence to incidence	5940_Pf	PfPvAllData06032015_AgeStand.csv	Dryad	10.5061/dryad.j0kv0	http://dx.doi.org/10.5061/dryad.j0kv0
5973_Pf	Geo-positioning of data	Calculating incidence	Matching prevalence to incidence	5973_Pf	PfPvAllData06032015_AgeStand.csv	Dryad	10.5061/dryad.j0kv0	http://dx.doi.org/10.5061/dryad.j0kv0
6327_Pf	Geo-positioning of data	Calculating incidence	Matching prevalence to incidence	6327_Pf	PfPvAllData06032015_AgeStand.csv	Dryad	10.5061/dryad.j0kv0	http://dx.doi.org/10.5061/dryad.j0kv0
6369_Pf	Geo-positioning of data	Calculating incidence	Matching prevalence to incidence	6369_Pf	PfPvAllData06032015_AgeStand.csv	Dryad	10.5061/dryad.j0kv0	http://dx.doi.org/10.5061/dryad.j0kv0
7048_Pf	Geo-positioning of data	Calculating incidence	Matching prevalence to incidence	7048_Pf	PfPvAllData06032015_AgeStand.csv	Dryad	10.5061/dryad.j0kv0	http://dx.doi.org/10.5061/dryad.j0kv0
7391_Pf	Geo-positioning of data	Calculating incidence	Matching prevalence to incidence	7391_Pf	PfPvAllData06032015_AgeStand.csv	Dryad	10.5061/dryad.j0kv0	http://dx.doi.org/10.5061/dryad.j0kv0
7593_Pf	Geo-positioning of data	Calculating incidence	Matching prevalence to incidence	7593_Pf	PfPvAllData06032015_AgeStand.csv	Dryad	10.5061/dryad.j0kv0	http://dx.doi.org/10.5061/dryad.j0kv0
7747_Pf	Geo-positioning of data	Calculating incidence	Matching prevalence to incidence	7747_Pf	PfPvAllData06032015_AgeStand.csv	Dryad	10.5061/dryad.j0kv0	http://dx.doi.org/10.5061/dryad.j0kv0
7841_Pf	Geo-positioning of data	Calculating incidence	Matching prevalence to incidence	7841_Pf	PfPvAllData06032015_AgeStand.csv	Dryad	10.5061/dryad.j0kv0	http://dx.doi.org/10.5061/dryad.j0kv0
8105_Pf	Geo-positioning of data	Calculating incidence	Matching prevalence to incidence	8105_Pf	PfPvAllData06032015_AgeStand.csv	Dryad	10.5061/dryad.j0kv0	http://dx.doi.org/10.5061/dryad.j0kv0
8236_Pf	Geo-positioning of data	Calculating incidence	Matching prevalence to incidence	8236_Pf	PfPvAllData06032015_AgeStand.csv	Dryad	10.5061/dryad.j0kv0	http://dx.doi.org/10.5061/dryad.j0kv0
8888_Pf	Geo-positioning of data	Calculating incidence	Matching prevalence to incidence	8888_Pf	PfPvAllData06032015_AgeStand.csv	Dryad	10.5061/dryad.j0kv0	http://dx.doi.org/10.5061/dryad.j0kv0
8900_Pf	Geo-positioning of data	Calculating incidence	Matching prevalence to incidence	8900_Pf	PfPvAllData06032015_AgeStand.csv	Dryad	10.5061/dryad.j0kv0	http://dx.doi.org/10.5061/dryad.j0kv0
8917_Pf	Geo-positioning of data	Calculating incidence	Matching prevalence to incidence	8917_Pf	PfPvAllData06032015_AgeStand.csv	Dryad	10.5061/dryad.j0kv0	http://dx.doi.org/10.5061/dryad.j0kv0
9215_Pf	Geo-positioning of data	Calculating incidence	Matching prevalence to incidence	9215_Pf	PfPvAllData06032015_AgeStand.csv	Dryad	10.5061/dryad.j0kv0	http://dx.doi.org/10.5061/dryad.j0kv0
11282_Pf	Geo-positioning of data	Calculating incidence	Matching prevalence to incidence	11282_Pf	PfPvAllData06032015_AgeStand.csv	Dryad	10.5061/dryad.j0kv0	http://dx.doi.org/10.5061/dryad.j0kv0
8886_Pf	Geo-positioning of data	Calculating incidence	Matching prevalence to incidence	8886_Pf	PfPvAllData06032015_AgeStand.csv	Dryad	10.5061/dryad.j0kv0	http://dx.doi.org/10.5061/dryad.j0kv0
8909_Pf	Geo-positioning of data	Calculating incidence	Matching prevalence to incidence	8909_Pf	PfPvAllData06032015_AgeStand.csv	Dryad	10.5061/dryad.j0kv0	http://dx.doi.org/10.5061/dryad.j0kv0
10608_Pf	Geo-positioning of data	Calculating incidence	Matching prevalence to incidence	10608_Pf	PfPvAllData06032015_AgeStand.csv	Dryad	10.5061/dryad.j0kv0	http://dx.doi.org/10.5061/dryad.j0kv0
9834_Pf	Geo-positioning of data	Calculating incidence	Matching prevalence to incidence	9834_Pf	PfPvAllData06032015_AgeStand.csv	Dryad	10.5061/dryad.j0kv0	http://dx.doi.org/10.5061/dryad.j0kv0
9814_Pf	Geo-positioning of data	Calculating incidence	Matching prevalence to incidence	9814_Pf	PfPvAllData06032015_AgeStand.csv	Dryad	10.5061/dryad.j0kv0	http://dx.doi.org/10.5061/dryad.j0kv0
9500_Pf	Geo-positioning of data	Calculating incidence	Matching prevalence to incidence	9500_Pf	PfPvAllData06032015_AgeStand.csv	Dryad	10.5061/dryad.j0kv0	http://dx.doi.org/10.5061/dryad.j0kv0
9498_Pf	Geo-positioning of data	Calculating incidence	Matching prevalence to incidence	9498_Pf	PfPvAllData06032015_AgeStand.csv	Dryad	10.5061/dryad.j0kv0	http://dx.doi.org/10.5061/dryad.j0kv0
9268_Pf	Geo-positioning of data	Calculating incidence	Matching prevalence to incidence	9268_Pf	PfPvAllData06032015_AgeStand.csv	Dryad	10.5061/dryad.j0kv0	http://dx.doi.org/10.5061/dryad.j0kv0
9201_Pf	Geo-positioning of data	Calculating incidence	Matching prevalence to incidence	9201_Pf	PfPvAllData06032015_AgeStand.csv	Dryad	10.5061/dryad.j0kv0	http://dx.doi.org/10.5061/dryad.j0kv0
9198_Pf	Geo-positioning of data	Calculating incidence	Matching prevalence to incidence	9198_Pf	PfPvAllData06032015_AgeStand.csv	Dryad	10.5061/dryad.j0kv0	http://dx.doi.org/10.5061/dryad.j0kv0
9078_Pf	Geo-positioning of data	Calculating incidence	Matching prevalence to incidence	9078_Pf	PfPvAllData06032015_AgeStand.csv	Dryad	10.5061/dryad.j0kv0	http://dx.doi.org/10.5061/dryad.j0kv0
5273_Pf	Geo-positioning of data	Calculating incidence	Matching prevalence to incidence	5273_Pf	PfPvAllData06032015_AgeStand.csv	Dryad	10.5061/dryad.j0kv0	http://dx.doi.org/10.5061/dryad.j0kv0
5820_Pf	Geo-positioning of data	Calculating incidence	Matching prevalence to incidence	5820_Pf	PfPvAllData06032015_AgeStand.csv	Dryad	10.5061/dryad.j0kv0	http://dx.doi.org/10.5061/dryad.j0kv0
3776_Pf	Geo-positioning of data	Calculating incidence	Matching prevalence to incidence	3776_Pf	PfPvAllData06032015_AgeStand.csv	Dryad	10.5061/dryad.j0kv0	http://dx.doi.org/10.5061/dryad.j0kv0
9446_Pv	Geo-positioning of data	Calculating incidence	Matching prevalence to incidence	9446_Pv	PfPvAllData06032015_AgeStand.csv	Dryad	10.5061/dryad.j0kv0	http://dx.doi.org/10.5061/dryad.j0kv0
6015_Pv	Geo-positioning of data	Calculating incidence	Matching prevalence to incidence	6015_Pv	PfPvAllData06032015_AgeStand.csv	Dryad	10.5061/dryad.j0kv0	http://dx.doi.org/10.5061/dryad.j0kv0
10690_Pv	Geo-positioning of data	Calculating incidence	Matching prevalence to incidence	10690_Pv	PfPvAllData06032015_AgeStand.csv	Dryad	10.5061/dryad.j0kv0	http://dx.doi.org/10.5061/dryad.j0kv0
6503_Pv	Geo-positioning of data	Calculating incidence	Matching prevalence to incidence	6503_Pv	PfPvAllData06032015_AgeStand.csv	Dryad	10.5061/dryad.j0kv0	http://dx.doi.org/10.5061/dryad.j0kv0
6859_Pv	Geo-positioning of data	Calculating incidence	Matching prevalence to incidence	6859_Pv	PfPvAllData06032015_AgeStand.csv	Dryad	10.5061/dryad.j0kv0	http://dx.doi.org/10.5061/dryad.j0kv0
7597_Pv	Geo-positioning of data	Calculating incidence	Matching prevalence to incidence	7597_Pv	PfPvAllData06032015_AgeStand.csv	Dryad	10.5061/dryad.j0kv0	http://dx.doi.org/10.5061/dryad.j0kv0
7936_Pv	Geo-positioning of data	Calculating incidence	Matching prevalence to incidence	7936_Pv	PfPvAllData06032015_AgeStand.csv	Dryad	10.5061/dryad.j0kv0	http://dx.doi.org/10.5061/dryad.j0kv0
9514_Pv	Geo-positioning of data	Calculating incidence	Matching prevalence to incidence	9514_Pv	PfPvAllData06032015_AgeStand.csv	Dryad	10.5061/dryad.j0kv0	http://dx.doi.org/10.5061/dryad.j0kv0
9553_Pv	Geo-positioning of data	Calculating incidence	Matching prevalence to incidence	9553_Pv	PfPvAllData06032015_AgeStand.csv	Dryad	10.5061/dryad.j0kv0	http://dx.doi.org/10.5061/dryad.j0kv0
4219_Pv	Geo-positioning of data	Calculating incidence	Matching prevalence to incidence	4219_Pv	PfPvAllData06032015_AgeStand.csv	Dryad	10.5061/dryad.j0kv0	http://dx.doi.org/10.5061/dryad.j0kv0
6912_Pv	Geo-positioning of data	Calculating incidence	Matching prevalence to incidence	6912_Pv	PfPvAllData06032015_AgeStand.csv	Dryad	10.5061/dryad.j0kv0	http://dx.doi.org/10.5061/dryad.j0kv0
6127_Pv	Geo-positioning of data	Calculating incidence	Matching prevalence to incidence	6127_Pv	PfPvAllData06032015_AgeStand.csv	Dryad	10.5061/dryad.j0kv0	http://dx.doi.org/10.5061/dryad.j0kv0
4222_Pv	Geo-positioning of data	Calculating incidence	Matching prevalence to incidence	4222_Pv	PfPvAllData06032015_AgeStand.csv	Dryad	10.5061/dryad.j0kv0	http://dx.doi.org/10.5061/dryad.j0kv0
9717_Pv	Geo-positioning of data	Calculating incidence	Matching prevalence to incidence	9717_Pv	PfPvAllData06032015_AgeStand.csv	Dryad	10.5061/dryad.j0kv0	http://dx.doi.org/10.5061/dryad.j0kv0
7037_Pv	Geo-positioning of data	Calculating incidence	Matching prevalence to incidence	7037_Pv	PfPvAllData06032015_AgeStand.csv	Dryad	10.5061/dryad.j0kv0	http://dx.doi.org/10.5061/dryad.j0kv0
7862_Pv	Geo-positioning of data	Calculating incidence	Matching prevalence to incidence	7862_Pv	PfPvAllData06032015_AgeStand.csv	Dryad	10.5061/dryad.j0kv0	http://dx.doi.org/10.5061/dryad.j0kv0
9501_Pv	Geo-positioning of data	Calculating incidence	Matching prevalence to incidence	9501_Pv	PfPvAllData06032015_AgeStand.csv	Dryad	10.5061/dryad.j0kv0	http://dx.doi.org/10.5061/dryad.j0kv0
4429_Pv	Geo-positioning of data	Calculating incidence	Matching prevalence to incidence	4429_Pv	PfPvAllData06032015_AgeStand.csv	Dryad	10.5061/dryad.j0kv0	http://dx.doi.org/10.5061/dryad.j0kv0
8199_Pv	Geo-positioning of data	Calculating incidence	Matching prevalence to incidence	8199_Pv	PfPvAllData06032015_AgeStand.csv	Dryad	10.5061/dryad.j0kv0	http://dx.doi.org/10.5061/dryad.j0kv0
9681_Pv	Geo-positioning of data	Calculating incidence	Matching prevalence to incidence	9681_Pv	PfPvAllData06032015_AgeStand.csv	Dryad	10.5061/dryad.j0kv0	http://dx.doi.org/10.5061/dryad.j0kv0
11274_Pv	Geo-positioning of data	Calculating incidence	Matching prevalence to incidence	11274_Pv	PfPvAllData06032015_AgeStand.csv	Dryad	10.5061/dryad.j0kv0	http://dx.doi.org/10.5061/dryad.j0kv0
6061_Pv	Geo-positioning of data	Calculating incidence	Matching prevalence to incidence	6061_Pv	PfPvAllData06032015_AgeStand.csv	Dryad	10.5061/dryad.j0kv0	http://dx.doi.org/10.5061/dryad.j0kv0
5696_Pv	Geo-positioning of data	Calculating incidence	Matching prevalence to incidence	5696_Pv	PfPvAllData06032015_AgeStand.csv	Dryad	10.5061/dryad.j0kv0	http://dx.doi.org/10.5061/dryad.j0kv0
7160_Pv	Geo-positioning of data	Calculating incidence	Matching prevalence to incidence	7160_Pv	PfPvAllData06032015_AgeStand.csv	Dryad	10.5061/dryad.j0kv0	http://dx.doi.org/10.5061/dryad.j0kv0
4912_Pv	Geo-positioning of data	Calculating incidence	Matching prevalence to incidence	4912_Pv	PfPvAllData06032015_AgeStand.csv	Dryad	10.5061/dryad.j0kv0	http://dx.doi.org/10.5061/dryad.j0kv0
5964_Pv	Geo-positioning of data	Calculating incidence	Matching prevalence to incidence	5964_Pv	PfPvAllData06032015_AgeStand.csv	Dryad	10.5061/dryad.j0kv0	http://dx.doi.org/10.5061/dryad.j0kv0
5743_Pv	Geo-positioning of data	Calculating incidence	Matching prevalence to incidence	5743_Pv	PfPvAllData06032015_AgeStand.csv	Dryad	10.5061/dryad.j0kv0	http://dx.doi.org/10.5061/dryad.j0kv0
10231_Pv	Geo-positioning of data	Calculating incidence	Matching prevalence to incidence	10231_Pv	PfPvAllData06032015_AgeStand.csv	Dryad	10.5061/dryad.j0kv0	http://dx.doi.org/10.5061/dryad.j0kv0
4935_Pv	Geo-positioning of data	Calculating incidence	Matching prevalence to incidence	4935_Pv	PfPvAllData06032015_AgeStand.csv	Dryad	10.5061/dryad.j0kv0	http://dx.doi.org/10.5061/dryad.j0kv0
8253_Pv	Geo-positioning of data	Calculating incidence	Matching prevalence to incidence	8253_Pv	PfPvAllData06032015_AgeStand.csv	Dryad	10.5061/dryad.j0kv0	http://dx.doi.org/10.5061/dryad.j0kv0
11280_Pv	Geo-positioning of data	Calculating incidence	Matching prevalence to incidence	11280_Pv	PfPvAllData06032015_AgeStand.csv	Dryad	10.5061/dryad.j0kv0	http://dx.doi.org/10.5061/dryad.j0kv0
10328_Pv	Geo-positioning of data	Calculating incidence	Matching prevalence to incidence	10328_Pv	PfPvAllData06032015_AgeStand.csv	Dryad	10.5061/dryad.j0kv0	http://dx.doi.org/10.5061/dryad.j0kv0
10678_Pv	Geo-positioning of data	Calculating incidence	Matching prevalence to incidence	10678_Pv	PfPvAllData06032015_AgeStand.csv	Dryad	10.5061/dryad.j0kv0	http://dx.doi.org/10.5061/dryad.j0kv0
5797_Pv	Geo-positioning of data	Calculating incidence	Matching prevalence to incidence	5797_Pv	PfPvAllData06032015_AgeStand.csv	Dryad	10.5061/dryad.j0kv0	http://dx.doi.org/10.5061/dryad.j0kv0
5902_Pv	Geo-positioning of data	Calculating incidence	Matching prevalence to incidence	5902_Pv	PfPvAllData06032015_AgeStand.csv	Dryad	10.5061/dryad.j0kv0	http://dx.doi.org/10.5061/dryad.j0kv0
5796_Pv	Geo-positioning of data	Calculating incidence	Matching prevalence to incidence	5796_Pv	PfPvAllData06032015_AgeStand.csv	Dryad	10.5061/dryad.j0kv0	http://dx.doi.org/10.5061/dryad.j0kv0
3555_Pv	Geo-positioning of data	Calculating incidence	Matching prevalence to incidence	3555_Pv	PfPvAllData06032015_AgeStand.csv	Dryad	10.5061/dryad.j0kv0	http://dx.doi.org/10.5061/dryad.j0kv0
7845_Pv	Geo-positioning of data	Calculating incidence	Matching prevalence to incidence	7845_Pv	PfPvAllData06032015_AgeStand.csv	Dryad	10.5061/dryad.j0kv0	http://dx.doi.org/10.5061/dryad.j0kv0
5867_Pv	Geo-positioning of data	Calculating incidence	Matching prevalence to incidence	5867_Pv	PfPvAllData06032015_AgeStand.csv	Dryad	10.5061/dryad.j0kv0	http://dx.doi.org/10.5061/dryad.j0kv0
10496_Pv	Geo-positioning of data	Calculating incidence	Matching prevalence to incidence	10496_Pv	PfPvAllData06032015_AgeStand.csv	Dryad	10.5061/dryad.j0kv0	http://dx.doi.org/10.5061/dryad.j0kv0
6293_Pv	Geo-positioning of data	Calculating incidence	Matching prevalence to incidence	6293_Pv	PfPvAllData06032015_AgeStand.csv	Dryad	10.5061/dryad.j0kv0	http://dx.doi.org/10.5061/dryad.j0kv0
3265_Pv	Geo-positioning of data	Calculating incidence	Matching prevalence to incidence	3265_Pv	PfPvAllData06032015_AgeStand.csv	Dryad	10.5061/dryad.j0kv0	http://dx.doi.org/10.5061/dryad.j0kv0
3412_Pv	Geo-positioning of data	Calculating incidence	Matching prevalence to incidence	3412_Pv	PfPvAllData06032015_AgeStand.csv	Dryad	10.5061/dryad.j0kv0	http://dx.doi.org/10.5061/dryad.j0kv0
11275_Pv	Geo-positioning of data	Calculating incidence	Matching prevalence to incidence	11275_Pv	PfPvAllData06032015_AgeStand.csv	Dryad	10.5061/dryad.j0kv0	http://dx.doi.org/10.5061/dryad.j0kv0
7519_Pv	Geo-positioning of data	Calculating incidence	Matching prevalence to incidence	7519_Pv	PfPvAllData06032015_AgeStand.csv	Dryad	10.5061/dryad.j0kv0	http://dx.doi.org/10.5061/dryad.j0kv0
8314_Pv	Geo-positioning of data	Calculating incidence	Matching prevalence to incidence	8314_Pv	PfPvAllData06032015_AgeStand.csv	Dryad	10.5061/dryad.j0kv0	http://dx.doi.org/10.5061/dryad.j0kv0
11277_Pv	Geo-positioning of data	Calculating incidence	Matching prevalence to incidence	11277_Pv	PfPvAllData06032015_AgeStand.csv	Dryad	10.5061/dryad.j0kv0	http://dx.doi.org/10.5061/dryad.j0kv0
9038_Pv	Geo-positioning of data	Calculating incidence	Matching prevalence to incidence	9038_Pv	PfPvAllData06032015_AgeStand.csv	Dryad	10.5061/dryad.j0kv0	http://dx.doi.org/10.5061/dryad.j0kv0
11278_Pv	Geo-positioning of data	Calculating incidence	Matching prevalence to incidence	11278_Pv	PfPvAllData06032015_AgeStand.csv	Dryad	10.5061/dryad.j0kv0	http://dx.doi.org/10.5061/dryad.j0kv0
9589_Pv	Geo-positioning of data	Calculating incidence	Matching prevalence to incidence	9589_Pv	PfPvAllData06032015_AgeStand.csv	Dryad	10.5061/dryad.j0kv0	http://dx.doi.org/10.5061/dryad.j0kv0
9956_Pv	Geo-positioning of data	Calculating incidence	Matching prevalence to incidence	9956_Pv	PfPvAllData06032015_AgeStand.csv	Dryad	10.5061/dryad.j0kv0	http://dx.doi.org/10.5061/dryad.j0kv0
11279_Pv	Geo-positioning of data	Calculating incidence	Matching prevalence to incidence	11279_Pv	PfPvAllData06032015_AgeStand.csv	Dryad	10.5061/dryad.j0kv0	http://dx.doi.org/10.5061/dryad.j0kv0
9487_Pv	Geo-positioning of data	Calculating incidence	Matching prevalence to incidence	9487_Pv	PfPvAllData06032015_AgeStand.csv	Dryad	10.5061/dryad.j0kv0	http://dx.doi.org/10.5061/dryad.j0kv0
4704_Pv	Geo-positioning of data	Calculating incidence	Matching prevalence to incidence	4704_Pv	PfPvAllData06032015_AgeStand.csv	Dryad	10.5061/dryad.j0kv0	http://dx.doi.org/10.5061/dryad.j0kv0
5823_Pv	Geo-positioning of data	Calculating incidence	Matching prevalence to incidence	5823_Pv	PfPvAllData06032015_AgeStand.csv	Dryad	10.5061/dryad.j0kv0	http://dx.doi.org/10.5061/dryad.j0kv0
6151_Pv	Geo-positioning of data	Calculating incidence	Matching prevalence to incidence	6151_Pv	PfPvAllData06032015_AgeStand.csv	Dryad	10.5061/dryad.j0kv0	http://dx.doi.org/10.5061/dryad.j0kv0
2797_Pv	Geo-positioning of data	Calculating incidence	Matching prevalence to incidence	2797_Pv	PfPvAllData06032015_AgeStand.csv	Dryad	10.5061/dryad.j0kv0	http://dx.doi.org/10.5061/dryad.j0kv0
3362_Pv	Geo-positioning of data	Calculating incidence	Matching prevalence to incidence	3362_Pv	PfPvAllData06032015_AgeStand.csv	Dryad	10.5061/dryad.j0kv0	http://dx.doi.org/10.5061/dryad.j0kv0
2552_Pv	Geo-positioning of data	Calculating incidence	Matching prevalence to incidence	2552_Pv	PfPvAllData06032015_AgeStand.csv	Dryad	10.5061/dryad.j0kv0	http://dx.doi.org/10.5061/dryad.j0kv0
6145_Pv	Geo-positioning of data	Calculating incidence	Matching prevalence to incidence	6145_Pv	PfPvAllData06032015_AgeStand.csv	Dryad	10.5061/dryad.j0kv0	http://dx.doi.org/10.5061/dryad.j0kv0
567_Pv	Geo-positioning of data	Calculating incidence	Matching prevalence to incidence	567_Pv	PfPvAllData06032015_AgeStand.csv	Dryad	10.5061/dryad.j0kv0	http://dx.doi.org/10.5061/dryad.j0kv0
739_Pv	Geo-positioning of data	Calculating incidence	Matching prevalence to incidence	739_Pv	PfPvAllData06032015_AgeStand.csv	Dryad	10.5061/dryad.j0kv0	http://dx.doi.org/10.5061/dryad.j0kv0
789_Pv	Geo-positioning of data	Calculating incidence	Matching prevalence to incidence	789_Pv	PfPvAllData06032015_AgeStand.csv	Dryad	10.5061/dryad.j0kv0	http://dx.doi.org/10.5061/dryad.j0kv0
1043_Pv	Geo-positioning of data	Calculating incidence	Matching prevalence to incidence	1043_Pv	PfPvAllData06032015_AgeStand.csv	Dryad	10.5061/dryad.j0kv0	http://dx.doi.org/10.5061/dryad.j0kv0
1085_Pv	Geo-positioning of data	Calculating incidence	Matching prevalence to incidence	1085_Pv	PfPvAllData06032015_AgeStand.csv	Dryad	10.5061/dryad.j0kv0	http://dx.doi.org/10.5061/dryad.j0kv0
2073_Pv	Geo-positioning of data	Calculating incidence	Matching prevalence to incidence	2073_Pv	PfPvAllData06032015_AgeStand.csv	Dryad	10.5061/dryad.j0kv0	http://dx.doi.org/10.5061/dryad.j0kv0
2160_Pv	Geo-positioning of data	Calculating incidence	Matching prevalence to incidence	2160_Pv	PfPvAllData06032015_AgeStand.csv	Dryad	10.5061/dryad.j0kv0	http://dx.doi.org/10.5061/dryad.j0kv0
2406_Pv	Geo-positioning of data	Calculating incidence	Matching prevalence to incidence	2406_Pv	PfPvAllData06032015_AgeStand.csv	Dryad	10.5061/dryad.j0kv0	http://dx.doi.org/10.5061/dryad.j0kv0
2454_Pv	Geo-positioning of data	Calculating incidence	Matching prevalence to incidence	2454_Pv	PfPvAllData06032015_AgeStand.csv	Dryad	10.5061/dryad.j0kv0	http://dx.doi.org/10.5061/dryad.j0kv0
4235_Pv	Geo-positioning of data	Calculating incidence	Matching prevalence to incidence	4235_Pv	PfPvAllData06032015_AgeStand.csv	Dryad	10.5061/dryad.j0kv0	http://dx.doi.org/10.5061/dryad.j0kv0
4394_Pv	Geo-positioning of data	Calculating incidence	Matching prevalence to incidence	4394_Pv	PfPvAllData06032015_AgeStand.csv	Dryad	10.5061/dryad.j0kv0	http://dx.doi.org/10.5061/dryad.j0kv0
561_Pv	Geo-positioning of data	Calculating incidence	Matching prevalence to incidence	561_Pv	PfPvAllData06032015_AgeStand.csv	Dryad	10.5061/dryad.j0kv0	http://dx.doi.org/10.5061/dryad.j0kv0
748_Pv	Geo-positioning of data	Calculating incidence	Matching prevalence to incidence	748_Pv	PfPvAllData06032015_AgeStand.csv	Dryad	10.5061/dryad.j0kv0	http://dx.doi.org/10.5061/dryad.j0kv0
2314_Pv	Geo-positioning of data	Calculating incidence	Matching prevalence to incidence	2314_Pv	PfPvAllData06032015_AgeStand.csv	Dryad	10.5061/dryad.j0kv0	http://dx.doi.org/10.5061/dryad.j0kv0
4220_Pv	Geo-positioning of data	Calculating incidence	Matching prevalence to incidence	4220_Pv	PfPvAllData06032015_AgeStand.csv	Dryad	10.5061/dryad.j0kv0	http://dx.doi.org/10.5061/dryad.j0kv0
4815_Pv	Geo-positioning of data	Calculating incidence	Matching prevalence to incidence	4815_Pv	PfPvAllData06032015_AgeStand.csv	Dryad	10.5061/dryad.j0kv0	http://dx.doi.org/10.5061/dryad.j0kv0
4992_Pv	Geo-positioning of data	Calculating incidence	Matching prevalence to incidence	4992_Pv	PfPvAllData06032015_AgeStand.csv	Dryad	10.5061/dryad.j0kv0	http://dx.doi.org/10.5061/dryad.j0kv0
5433_Pv	Geo-positioning of data	Calculating incidence	Matching prevalence to incidence	5433_Pv	PfPvAllData06032015_AgeStand.csv	Dryad	10.5061/dryad.j0kv0	http://dx.doi.org/10.5061/dryad.j0kv0
6092_Pv	Geo-positioning of data	Calculating incidence	Matching prevalence to incidence	6092_Pv	PfPvAllData06032015_AgeStand.csv	Dryad	10.5061/dryad.j0kv0	http://dx.doi.org/10.5061/dryad.j0kv0
6858_Pv	Geo-positioning of data	Calculating incidence	Matching prevalence to incidence	6858_Pv	PfPvAllData06032015_AgeStand.csv	Dryad	10.5061/dryad.j0kv0	http://dx.doi.org/10.5061/dryad.j0kv0
7082_Pv	Geo-positioning of data	Calculating incidence	Matching prevalence to incidence	7082_Pv	PfPvAllData06032015_AgeStand.csv	Dryad	10.5061/dryad.j0kv0	http://dx.doi.org/10.5061/dryad.j0kv0
7295_Pv	Geo-positioning of data	Calculating incidence	Matching prevalence to incidence	7295_Pv	PfPvAllData06032015_AgeStand.csv	Dryad	10.5061/dryad.j0kv0	http://dx.doi.org/10.5061/dryad.j0kv0
7681_Pv	Geo-positioning of data	Calculating incidence	Matching prevalence to incidence	7681_Pv	PfPvAllData06032015_AgeStand.csv	Dryad	10.5061/dryad.j0kv0	http://dx.doi.org/10.5061/dryad.j0kv0
11172_Pv	Geo-positioning of data	Calculating incidence	Matching prevalence to incidence	11172_Pv	PfPvAllData06032015_AgeStand.csv	Dryad	10.5061/dryad.j0kv0	http://dx.doi.org/10.5061/dryad.j0kv0
11114_Pv	Geo-positioning of data	Calculating incidence	Matching prevalence to incidence	11114_Pv	PfPvAllData06032015_AgeStand.csv	Dryad	10.5061/dryad.j0kv0	http://dx.doi.org/10.5061/dryad.j0kv0
10862_Pv	Geo-positioning of data	Calculating incidence	Matching prevalence to incidence	10862_Pv	PfPvAllData06032015_AgeStand.csv	Dryad	10.5061/dryad.j0kv0	http://dx.doi.org/10.5061/dryad.j0kv0
10586_Pv	Geo-positioning of data	Calculating incidence	Matching prevalence to incidence	10586_Pv	PfPvAllData06032015_AgeStand.csv	Dryad	10.5061/dryad.j0kv0	http://dx.doi.org/10.5061/dryad.j0kv0
10288_Pv	Geo-positioning of data	Calculating incidence	Matching prevalence to incidence	10288_Pv	PfPvAllData06032015_AgeStand.csv	Dryad	10.5061/dryad.j0kv0	http://dx.doi.org/10.5061/dryad.j0kv0
10214_Pv	Geo-positioning of data	Calculating incidence	Matching prevalence to incidence	10214_Pv	PfPvAllData06032015_AgeStand.csv	Dryad	10.5061/dryad.j0kv0	http://dx.doi.org/10.5061/dryad.j0kv0
9968_Pv	Geo-positioning of data	Calculating incidence	Matching prevalence to incidence	9968_Pv	PfPvAllData06032015_AgeStand.csv	Dryad	10.5061/dryad.j0kv0	http://dx.doi.org/10.5061/dryad.j0kv0
490_Pv	Geo-positioning of data	Calculating incidence	Matching prevalence to incidence	490_Pv	PfPvAllData06032015_AgeStand.csv	Dryad	10.5061/dryad.j0kv0	http://dx.doi.org/10.5061/dryad.j0kv0
2421_Pv	Geo-positioning of data	Calculating incidence	Matching prevalence to incidence	2421_Pv	PfPvAllData06032015_AgeStand.csv	Dryad	10.5061/dryad.j0kv0	http://dx.doi.org/10.5061/dryad.j0kv0
5076_Pv	Geo-positioning of data	Calculating incidence	Matching prevalence to incidence	5076_Pv	PfPvAllData06032015_AgeStand.csv	Dryad	10.5061/dryad.j0kv0	http://dx.doi.org/10.5061/dryad.j0kv0
5390_Pv	Geo-positioning of data	Calculating incidence	Matching prevalence to incidence	5390_Pv	PfPvAllData06032015_AgeStand.csv	Dryad	10.5061/dryad.j0kv0	http://dx.doi.org/10.5061/dryad.j0kv0
6369_Pv	Geo-positioning of data	Calculating incidence	Matching prevalence to incidence	6369_Pv	PfPvAllData06032015_AgeStand.csv	Dryad	10.5061/dryad.j0kv0	http://dx.doi.org/10.5061/dryad.j0kv0
7593_Pv	Geo-positioning of data	Calculating incidence	Matching prevalence to incidence	7593_Pv	PfPvAllData06032015_AgeStand.csv	Dryad	10.5061/dryad.j0kv0	http://dx.doi.org/10.5061/dryad.j0kv0
7747_Pv	Geo-positioning of data	Calculating incidence	Matching prevalence to incidence	7747_Pv	PfPvAllData06032015_AgeStand.csv	Dryad	10.5061/dryad.j0kv0	http://dx.doi.org/10.5061/dryad.j0kv0
8888_Pv	Geo-positioning of data	Calculating incidence	Matching prevalence to incidence	8888_Pv	PfPvAllData06032015_AgeStand.csv	Dryad	10.5061/dryad.j0kv0	http://dx.doi.org/10.5061/dryad.j0kv0
8900_Pv	Geo-positioning of data	Calculating incidence	Matching prevalence to incidence	8900_Pv	PfPvAllData06032015_AgeStand.csv	Dryad	10.5061/dryad.j0kv0	http://dx.doi.org/10.5061/dryad.j0kv0
8917_Pv	Geo-positioning of data	Calculating incidence	Matching prevalence to incidence	8917_Pv	PfPvAllData06032015_AgeStand.csv	Dryad	10.5061/dryad.j0kv0	http://dx.doi.org/10.5061/dryad.j0kv0
9268_Pv	Geo-positioning of data	Calculating incidence	Matching prevalence to incidence	9268_Pv	PfPvAllData06032015_AgeStand.csv	Dryad	10.5061/dryad.j0kv0	http://dx.doi.org/10.5061/dryad.j0kv0
